# Supplementary material for: Visualizing incompatibilities in phylogenetic trees using consensus outlines
Source: Front Bioinform. 2023 Jun 1;3:1155286. doi: 10.3389/fbinf.2023.1155286 (PMC10267324; doi:10.3389/fbinf.2023.1155286)
Supplement: Supplementary file 1 [file DataSheet1.ZIP]

Archive with 2 entries (2 files):
- figure1-beast-trees.tre
- figure2-gene-trees.tre
