# Supplementary material for: Visualizing incompatibilities in phylogenetic trees using consensus outlines
Source: Front Bioinform. 2023 Jun 1;3:1155286. doi: 10.3389/fbinf.2023.1155286 (PMC10267324; doi:10.3389/fbinf.2023.1155286)
Supplement: Supplementary file 1 [file DataSheet1.ZIP › figure1-beast-trees.tre]

#NEXUS

Begin taxa;
	Dimensions ntax=13;
		Taxlabels
			aramaika
			bareika
			hula
			humene
			lofaika
			maranomu
			maria
			mariagolo
			motu
			mulaha
			sinaugoro
			uare
			uderi
			;
End;
Begin trees;
	Translate
		   1 aramaika,
		   2 bareika,
		   3 hula,
		   4 humene,
		   5 lofaika,
		   6 maranomu,
		   7 maria,
		   8 mariagolo,
		   9 motu,
		  10 mulaha,
		  11 sinaugoro,
		  12 uare,
		  13 uderi
;
tree STATE_0 = (((10:2.0484262758981315,(12:0.9983860690792135,4:0.9983860690792135):1.050040206818918):0.025972772762221652,(((13:0.6259857366519588,8:0.6259857366519588):0.2702487948417578,7:0.8962345314937166):0.6691250512802451,(6:1.176300801757733,((1:0.4272072395146636,2:0.4272072395146636):0.36765803018113824,5:0.7948652696958018):0.38143553206193115):0.3890587810162287):0.5090394658863915):0.018229002597107247,(9:1.3614719262121144,(11:0.8721635560607391,3:0.8721635560607391):0.4893083701513753):0.731156125045346):0.0;
tree STATE_1000 = ((((13:0.6438607129099486,8:0.6438607129099486):0.2842831984857238,7:0.9281439113956724):0.6218243949323619,(6:1.133394551518072,((1:0.35982618159553587,2:0.35982618159553587):0.317715537943087,5:0.6775417195386229):0.45585283197944904):0.4165737548099624):0.5645963419962068,((10:2.0735484254531134,(12:0.8928648196893558,4:0.8928648196893558):1.1806836057637575):0.005168002782516723,(9:1.2786508111595467,(11:0.9032553422163538,3:0.9032553422163538):0.37539546894319287):0.8000656170760834):0.035848220088610994):0.0;
tree STATE_2000 = ((((13:0.6846204485174399,8:0.6846204485174399):0.29194896267231796,7:0.9765694111897578):0.6742890004991791,(6:1.1284653170905425,((1:0.37567515562132475,2:0.37567515562132475):0.37226508319052926,5:0.747940238811854):0.38052507827868853):0.5223930945983943):0.4750457865766615,((10:2.077619307811799,(12:1.0245552801925912,4:1.0245552801925912):1.0530640276192078):0.013784928406360475,(9:1.357079324049263,(11:1.0367009389611441,3:1.0367009389611441):0.3203783850881188):0.7343249121688966):0.03449996204743888):0.0;
tree STATE_3000 = ((((13:0.6733129441198745,8:0.6733129441198745):0.23414824261367095,7:0.9074611867335455):0.6152114951438886,(6:1.0916211352223362,((1:0.34600158415456883,2:0.34600158415456883):0.3624162116810077,5:0.7084177958355765):0.38320333938675966):0.43105154665509793):0.703112038978913,((10:2.1810271012445877,(12:0.9531110799537892,4:0.9531110799537892):1.2279160212907985):0.02287822982804899,(9:1.3384402593720492,(11:0.8473985746730652,3:0.8473985746730652):0.491041684698984):0.8654650717005874):0.0218793897837104):0.0;
tree STATE_4000 = ((((13:0.6394244058252708,8:0.6394244058252708):0.25986812284496597,7:0.8992925286702368):0.7393965699380846,(6:1.1370165681749214,((1:0.3087848651187651,2:0.3087848651187651):0.4484744396938079,5:0.757259304812573):0.3797572633623484):0.5016725304334):0.5178200831222575,((10:2.1194392118128897,(9:1.2722502097788553,(11:0.9130714117910956,3:0.9130714117910956):0.35917879798775965):0.8471890020340345):0.01083475226864472,(12:0.9210949756977581,4:0.9210949756977581):1.2091789883837762):0.02623521764904435):0.0;
tree STATE_5000 = ((((13:0.6845515570131417,8:0.6845515570131417):0.2993238232108294,7:0.9838753802239711):0.6302286044004161,(6:1.1406398863250793,((1:0.4190386739153125,2:0.4190386739153125):0.32932169370821057,5:0.7483603676235231):0.3922795187015562):0.4734640982993079):0.5078954614687754,((10:2.087635741195791,(9:1.3185373141205594,(11:0.8883638027072096,3:0.8883638027072096):0.4301735114133498):0.7690984270752317):0.004218770609276223,(12:0.8747106505987277,4:0.8747106505987277):1.2171438612063397):0.030144934288095282):0.0;
tree STATE_6000 = ((((13:0.635928083757785,8:0.635928083757785):0.2646508086365347,7:0.9005788923943197):0.7044924764913745,(6:1.2211963516028084,((1:0.3164687438074759,2:0.3164687438074759):0.46488624489828245,5:0.7813549887057584):0.43984136289705):0.38387501728288576):0.5007921738308165,((10:2.0690806829357973,(9:1.3626274008826513,(11:0.8303946802325535,3:0.8303946802325535):0.5322327206500979):0.706453282053146):0.006429486100613779,(12:0.9181260369069335,4:0.9181260369069335):1.1573841321294775):0.030353373680099605):0.0;
tree STATE_7000 = ((((13:0.6505405318541925,8:0.6505405318541925):0.28524502393773343,7:0.9357855557919259):0.7802173840324254,(6:1.1740447633935234,((1:0.45470637166678696,2:0.45470637166678696):0.40175428519967016,5:0.8564606568664571):0.31758410652706626):0.5419581764308279):0.41875730757271956,((10:2.096100436886606,(9:1.2293635925301694,(11:0.8555846311233185,3:0.8555846311233185):0.37377896140685085):0.8667368443564365):0.007519600627877487,(12:0.9597757432178813,4:0.9597757432178813):1.143844294296602):0.031140209882587477):0.0;
tree STATE_8000 = ((((13:0.6579080368772893,8:0.6579080368772893):0.3018018720433845,7:0.9597099089206738):0.5760058019160901,(6:1.139956709353065,((1:0.3878043141389147,2:0.3878043141389147):0.42887307389952756,5:0.8166773880384423):0.32327932131462267):0.3957590014836989):0.5174242887217351,((10:2.011361635787704,(12:0.9216116003093597,4:0.9216116003093597):1.0897500354783445):0.006038767330357242,(9:1.2683788165113141,(11:0.9122718918937233,3:0.9122718918937233):0.35610692461759086):0.7490215866067473):0.03573959644043745):0.0;
tree STATE_9000 = ((((13:0.6944166542295555,8:0.6944166542295555):0.30995573343917415,7:1.0043723876687296):0.5404797780382518,(6:1.047885485994323,((1:0.4010111036441335,2:0.4010111036441335):0.30808885611950887,5:0.7090999597636424):0.3387855262306806):0.4969666797126584):0.585622598402576,((10:2.08385051049733,(12:0.9316216684217121,4:0.9316216684217121):1.1522288420756182):0.02281567649424021,(9:1.2863515244819888,(11:0.800731620789344,3:0.800731620789344):0.48561990369264474):0.8203146625095816):0.023808577117987006):0.0;
tree STATE_10000 = ((((13:0.6613821811680131,8:0.6613821811680131):0.32506735828174704,7:0.9864495394497601):0.6189541918253922,(6:1.0993021832730612,((1:0.478946524626222,2:0.478946524626222):0.29429040589961863,5:0.7732369305258406):0.32606525274722054):0.5061015480020912):0.5437780721164374,((10:2.10077455726636,(12:0.9588672400055334,4:0.9588672400055334):1.1419073172608267):0.03048546179626266,(9:1.2051906739385154,(11:0.9344849169995668,3:0.9344849169995668):0.2707057569389486):0.9260693451241073):0.01792178432896696):0.0;
tree STATE_11000 = ((((13:0.5882425728949232,8:0.5882425728949232):0.30906195526354097,7:0.8973045281584642):0.6250963778594523,(6:1.0663294330929811,((1:0.35073024814120685,2:0.35073024814120685):0.3143436086303067,5:0.6650738567715135):0.4012555763214676):0.45607147292493533):0.575419889608479,((10:2.032107726688312,(12:0.7524187011769278,4:0.7524187011769278):1.2796890255113844):0.0487830823303419,(9:1.1775961444529022,(11:0.7982964639963255,3:0.7982964639963255):0.3792996804565767):0.9032946645657518):0.016929986607741476):0.0;
tree STATE_12000 = ((((13:0.6239220688453329,8:0.6239220688453329):0.3303573299348339,7:0.9542793987801668):0.6226627635536188,(6:1.1162718621658114,((1:0.4229673406454371,2:0.4229673406454371):0.34986010968285314,5:0.7728274503282903):0.34344441183752117):0.46067030016797417):0.5382235373922348,((10:2.0274955464254445,(12:1.0295285852077516,4:1.0295285852077516):0.9979669612176929):0.034854360143382834,(9:1.2191559013165172,(11:0.7870977772689088,3:0.7870977772689088):0.43205812404760835):0.8431940052523101):0.05281579315719309):0.0;
tree STATE_13000 = ((((13:0.6316383021789692,8:0.6316383021789692):0.23789948850219422,7:0.8695377906811634):0.601677098284638,(6:1.1528926235690182,((1:0.392919625139987,2:0.392919625139987):0.3208238480444574,5:0.7137434731844444):0.4391491503845738):0.3183222653967832):0.6379279793718224,((10:2.043773730262751,(12:1.0646926071494018,4:1.0646926071494018):0.9790811231133492):0.023718525489919262,(9:1.313681095464573,(11:0.9452735658128045,3:0.9452735658128045):0.3684075296517685):0.7538111602880972):0.04165061258495362):0.0;
tree STATE_14000 = ((((13:0.690732448101425,8:0.690732448101425):0.35341126404195977,7:1.0441437121433848):0.6035154879639901,(6:1.1439898753714024,((1:0.46288246389922033,2:0.46288246389922033):0.2652532205620884,5:0.7281356844613087):0.4158541909100937):0.5036693247359725):0.5525248866394306,((10:2.010512174385093,(12:0.9761751190884361,4:0.9761751190884361):1.0343370552966569):0.07797166915618403,(9:1.2680397802783165,(11:0.8436467323203465,3:0.8436467323203465):0.42439304795797006):0.8204440632629604):0.11170024320552852):0.0;
tree STATE_15000 = ((((13:0.6577189144131038,8:0.6577189144131038):0.2681128733718735,7:0.9258317877849773):0.7421715924129964,(6:1.2256048906819856,((1:0.4025847848364092,2:0.4025847848364092):0.3462222880605786,5:0.7488070728969878):0.47679781778499786):0.44239848951598804):0.43513424568154724,((12:1.041981834852883,4:1.041981834852883):1.0382832522406877,((9:1.223655399952226,(11:0.8289353747024318,3:0.8289353747024318):0.3947200252497941):0.8559533814450941,10:2.07960878139732):6.563056962507474E-4):0.02287253878595008):0.0;
tree STATE_16000 = ((((13:0.6252331050055295,8:0.6252331050055295):0.23234885976596575,7:0.8575819647714953):0.7164944504129265,(6:1.0397598592079917,((1:0.3689096891157912,2:0.3689096891157912):0.29700435325927516,5:0.6659140423750664):0.3738458168329254):0.53431655597643):0.5411202484900137,((12:1.0343225691240014,4:1.0343225691240014):1.0567702047108678,((9:1.296976764349468,(11:1.0015585180080404,3:1.0015585180080404):0.29541824634142766):0.7667244118475076,10:2.0637011761969757):0.02739159763789356):0.02410388983956624):0.0;
tree STATE_17000 = ((((13:0.6989640707355989,8:0.6989640707355989):0.3480696022057874,7:1.0470336729413863):0.6511869865877096,(6:1.2549672154851652,((1:0.44076485976178414,2:0.44076485976178414):0.32454188152172914,5:0.7653067412835133):0.48966047420165193):0.44325344404393063):0.4665423210002282,((12:1.090130670972346,4:1.090130670972346):1.0477516536683216,((9:1.3002954096873796,(11:0.8770644381418412,3:0.8770644381418412):0.42323097154553835):0.8246884409295003,10:2.12498385061688):0.012898474023787632):0.026880655888656513):0.0;
tree STATE_18000 = ((((13:0.6693126106924634,8:0.6693126106924634):0.2607155179342212,7:0.9300281286266846):0.684649019518122,(6:1.1153617933491642,((1:0.46121818291264816,2:0.46121818291264816):0.2912763191621405,5:0.7524945020747886):0.36286729127437556):0.4993153547956424):0.5341183597785482,((12:1.0670714343678465,4:1.0670714343678465):0.9912647588520231,((9:1.2956727902016008,(11:0.7735748634022717,3:0.7735748634022717):0.5220979267993291):0.7521509908926136,10:2.0478237810942144):0.010512412125655235):0.09045931470348512):0.0;
tree STATE_19000 = ((((13:0.6009506839931165,8:0.6009506839931165):0.32454054960427814,7:0.9254912335973946):0.6971040261085342,(6:1.0950898913661404,((1:0.3384392868782843,2:0.3384392868782843):0.39455084821750686,5:0.7329901350957911):0.3620997562703493):0.5275053683397883):0.4600868359266479,((12:0.9716884543771872,4:0.9716884543771872):1.0452794861845418,((9:1.1998241420620752,(11:0.7810685495289204,3:0.7810685495289204):0.41875559253315486):0.7872570627981264,10:1.9870812048602016):0.029886735701527556):0.06571415507084755):0.0;
tree STATE_20000 = ((((13:0.6561449683530319,8:0.6561449683530319):0.32380644320744667,7:0.9799514115604786):0.7159407767169974,(6:1.225641719333749,((1:0.383594773656041,2:0.383594773656041):0.4536979641926988,5:0.8372927378487398):0.3883489814850092):0.470250468943727):0.5600403433842223,((12:1.0184427953038258,4:1.0184427953038258):1.2022720126929585,((9:1.342430368694166,(11:0.9037825261943976,3:0.9037825261943976):0.4386478424997685):0.8735800673055847,10:2.216010435999751):0.004704371997033441):0.03521772366491405):0.0;
tree STATE_21000 = ((((13:0.6188040148387918,8:0.6188040148387918):0.21781750791965304,7:0.8366215227584448):0.7441864659178503,(6:1.1070545380665346,((1:0.33916984777959797,2:0.33916984777959797):0.3678991493648656,5:0.7070689971444636):0.39998554092207106):0.4737534506097605):0.5029055665606479,(10:2.06188603212907,((12:0.9587188470685425,4:0.9587188470685425):1.0689754401380984,(9:1.227011792156758,(11:0.8749544541746708,3:0.8749544541746708):0.35205733798208727):0.800682495049883):0.034191744922428935):0.02182752310787306):0.0;
tree STATE_22000 = ((((13:0.7285718734781336,8:0.7285718734781336):0.29945733337215363,7:1.0280292068502872):0.5230771552977793,(6:1.0534969416449647,((1:0.3834027100745323,2:0.3834027100745323):0.38399967188833384,5:0.7674023819628661):0.2860945596820985):0.49760942050310186):0.6891686223183346,(((9:1.3095990401954074,(11:0.8748708392933154,3:0.8748708392933154):0.43472820090209197):0.8475808480283673,10:2.1571798882237747):0.02878317197355118,(12:0.9958908171100251,4:0.9958908171100251):1.1900722430873008):0.054311924269075273):0.0;
tree STATE_23000 = ((((13:0.6516631672523089,8:0.6516631672523089):0.2642327606987197,7:0.9158959279510286):0.5948805031488196,(6:1.0931511661803965,((1:0.3720584155553763,2:0.3720584155553763):0.2866906871874309,5:0.6587491027428072):0.43440206343758936):0.4176252649194516):0.662529290489974,((10:2.111378578428287,(12:0.9588240856102682,4:0.9588240856102682):1.1525544928180187):0.0038932178772150827,(9:1.4013638764226883,(11:0.9152083543722401,3:0.9152083543722401):0.4861555220504482):0.7139079198828135):0.058033925284320276):0.0;
tree STATE_24000 = ((((13:0.6848372207331022,8:0.6848372207331022):0.20964280186606055,7:0.8944800225991627):0.7047819822638204,(6:1.0854115747709359,((1:0.35362835492476724,2:0.35362835492476724):0.2940259675335181,5:0.6476543224582854):0.4377572523126505):0.5138504300920472):0.49787027333551115,(10:2.0281210471886726,((9:1.2510204795102398,(11:0.8926086313071436,3:0.8926086313071436):0.35841184820309613):0.770453555354804,(12:0.879489816842774,4:0.879489816842774):1.1419842180222697):0.006647012323628854):0.06901123100982165):0.0;
tree STATE_25000 = ((((13:0.6760617015008881,8:0.6760617015008881):0.2730131422069104,7:0.9490748437077985):0.6253677718659951,(6:1.2135993802404068,((1:0.41693054000891044,2:0.41693054000891044):0.32113906685537047,5:0.7380696068642809):0.4755297733761259):0.3608432353333868):0.5689532462307914,(10:2.1031770794744693,((9:1.2323861519788315,(11:0.9047177750449426,3:0.9047177750449426):0.32766837693388895):0.8611557942502392,(12:0.9278976759533678,4:0.9278976759533678):1.165644270275703):0.009635133245398553):0.040218782330115666):0.0;
tree STATE_26000 = ((((13:0.6235529459504946,8:0.6235529459504946):0.19865685686028345,7:0.822209802810778):0.7166787805119121,(6:1.099334626938464,((1:0.47058101125285057,2:0.47058101125285057):0.3589695740929998,5:0.8295505853458504):0.2697840415926137):0.4395539563842261):0.5178509851570383,(10:2.0374961048710367,((9:1.1836389494387758,(11:0.9014612440740931,3:0.9014612440740931):0.2821777053646827):0.8269916120174887,(12:0.9573303998704855,4:0.9573303998704855):1.053300161585779):0.02686554341477221):0.01924346360869178):0.0;
tree STATE_27000 = ((((13:0.6730315132310922,8:0.6730315132310922):0.30317437083562326,7:0.9762058840667155):0.6006892732877712,(6:1.106004669595071,((1:0.4488246562415765,2:0.4488246562415765):0.2602937713877084,5:0.7091184276292849):0.39688624196578604):0.4708904877594158):0.49109321331313893,(10:2.0461283472240046,((9:1.2790109804270648,(11:0.9627134126698114,3:0.9627134126698114):0.3162975677572535):0.7564132567538233,(12:0.9354975556604255,4:0.9354975556604255):1.0999266815204627):0.010704110043116444):0.021860023443621035):0.0;
tree STATE_28000 = ((((13:0.6196352938234597,8:0.6196352938234597):0.2692236698355127,7:0.8888589636589724):0.6458963132453915,(6:1.1190030347843025,((1:0.37995719410283335,2:0.37995719410283335):0.3148646649009671,5:0.6948218590038004):0.4241811757805021):0.41575224212006145):0.6568846056163569,(((12:0.86945568506493,4:0.86945568506493):1.2452463951999522,10:2.114702080264882):0.001273423227512005,(9:1.3009856517300427,(11:0.9041312950792838,3:0.9041312950792838):0.39685435665075885):0.8149898517623515):0.07566437902832668):0.0;
tree STATE_29000 = ((((13:0.6798745169561159,8:0.6798745169561159):0.3894553628306542,7:1.06932987978677):0.5125577772252425,(6:1.1221821846521087,((1:0.39681664187259086,2:0.39681664187259086):0.35346393973081364,5:0.7502805816034045):0.37190160304870423):0.4597054723599039):0.496663684963327,(((12:0.8748889806757703,4:0.8748889806757703):1.0616435993860638,10:1.936532580061834):0.13228524151738053,(9:1.3466552822285127,(11:0.847463773550333,3:0.847463773550333):0.49919150867817974):0.7221625393507018):0.009733520396125073):0.0;
tree STATE_30000 = ((((13:0.7486280192821276,8:0.7486280192821276):0.1861334239542659,7:0.9347614432363935):0.7298841644694092,(6:1.268685018768999,((1:0.37972465098796626,2:0.37972465098796626):0.38132210084303864,5:0.7610467518310049):0.5076382669379942):0.39596058893680364):0.48011565104081244,(((12:1.1474280057050006,4:1.1474280057050006):0.947328412052101,(9:1.2933773746149468,(11:0.8470799468043981,3:0.8470799468043981):0.4462974278105487):0.8013790431421548):0.014287735404396873,10:2.1090441531614985):0.03571710558511665):0.0;
tree STATE_31000 = ((((13:0.6682620993553748,8:0.6682620993553748):0.3078588396464117,7:0.9761209390017865):0.6018213060139924,(6:1.0435909559144037,((1:0.42615479606564416,2:0.42615479606564416):0.34038230122651597,5:0.7665370972921601):0.2770538586222435):0.5343512891013753):0.5225660782542336,(((12:0.9435712293070491,4:0.9435712293070491):1.093173412968986,(9:1.2852552558317667,(11:0.9128992582426976,3:0.9128992582426976):0.3723559975890691):0.7514893864442684):0.010039703279499435,10:2.0467843455555346):0.05372397771447801):0.0;
tree STATE_32000 = ((((13:0.7546433785700295,8:0.7546433785700295):0.3215030731532029,7:1.0761464517232324):0.5879234229493042,(6:1.1798378583411777,((1:0.3486245066408403,2:0.3486245066408403):0.3466109639842707,5:0.695235470625111):0.4846023877160667):0.4842320163313589):0.4262667013476573,(((12:0.8518323894929751,4:0.8518323894929751):1.1887141548782356,(9:1.309020990613374,(11:0.940878026730829,3:0.940878026730829):0.3681429638825451):0.7315255537578367):0.006411312179925854,10:2.0469578565511366):0.04337871946905736):0.0;
tree STATE_33000 = ((((13:0.6718527638772891,8:0.6718527638772891):0.2361125204517629,7:0.907965284329052):0.6833929714161959,(6:1.1783070077450533,((1:0.40116279474674693,2:0.40116279474674693):0.37361206476959435,5:0.7747748595163413):0.403532148228712):0.41305124800019466):0.5465576891556132,(((12:0.8570450589472225,4:0.8570450589472225):1.2308505343029181,(9:1.243066182143622,(11:0.8462855749224164,3:0.8462855749224164):0.39678060722120556):0.8448294111065187):0.0013333748006618684,10:2.0892289680508025):0.04868697685005863):0.0;
tree STATE_34000 = ((((13:0.6449450931026459,8:0.6449450931026459):0.30435976612582705,7:0.949304859228473):0.5945446964040995,(6:1.0806713886805968,((1:0.344872874318992,2:0.344872874318992):0.3648578867514822,5:0.7097307610704742):0.3709406276101226):0.46317816695197567):0.5541261635317529,(((12:0.9809500691170936,4:0.9809500691170936):1.0913256873133903,(9:1.2081070607132511,(11:0.8004736660531055,3:0.8004736660531055):0.4076333946601456):0.8641686957172328):0.001037306023605744,10:2.0733130624540896):0.02466265671023571):0.0;
tree STATE_35000 = ((((13:0.630117980730951,8:0.630117980730951):0.22453900111211023,7:0.8546569818430613):0.6479103355082528,(6:1.0656814859781176,((1:0.42303955641802926,2:0.42303955641802926):0.3200065427734967,5:0.743046099191526):0.32263538678659165):0.4368858313731965):0.4297533037033898,(((12:0.844794364480986,4:0.844794364480986):1.0564846481235493,(9:1.1957538696931633,(11:0.8764586707657329,3:0.8764586707657329):0.3192951989274304):0.705525142911372):0.008509565659853946,10:1.9097885782643893):0.02253204279031462):0.0;
tree STATE_36000 = ((((13:0.5581046193168547,8:0.5581046193168547):0.2920185956700869,7:0.8501232149869417):0.7385307235923374,(6:1.1717154874659623,((1:0.3523338814607745,2:0.3523338814607745):0.397772022439547,5:0.7501059039003215):0.4216095835656408):0.41693845111331673):0.5359973910092872,(((12:1.0504030320486926,4:1.0504030320486926):1.042490221292091,(9:1.3485496980521319,(11:0.9456323470138125,3:0.9456323470138125):0.4029173510383194):0.7443435552886517):0.011034808406086505,10:2.10392806174687):0.020723267841696202):0.0;
tree STATE_37000 = ((((13:0.5725395533612416,8:0.5725395533612416):0.2800318858254478,7:0.8525714391866894):0.7976148590915304,(6:1.1699081389662744,((1:0.3894458248338759,2:0.3894458248338759):0.3855275355245843,5:0.7749733603584602):0.39493477860781423):0.4802781593119454):0.463262989886722,(((12:0.8662995149178485,4:0.8662995149178485):1.224210341433138,(9:1.1481472823169936,(11:0.843635521341024,3:0.843635521341024):0.30451176097596955):0.9423625740339929):0.012099965449512418,10:2.102609821800499):0.010839466364442885):0.0;
tree STATE_38000 = ((((13:0.6745137998191842,8:0.6745137998191842):0.2520190433085622,7:0.9265328431277464):0.697899483418188,(6:1.136271465964772,((1:0.39774081644831727,2:0.39774081644831727):0.3901346589798157,5:0.787875475428133):0.34839599053663894):0.4881608605811625):0.48656782281347555,(((12:1.0609698638806295,4:1.0609698638806295):1.0103510845117005,(9:1.203048626633723,(11:0.8744830841047285,3:0.8744830841047285):0.3285655425289945):0.868272321758607):0.0031604586489177855,10:2.074481407041248):0.0365187423181621):0.0;
tree STATE_39000 = ((((13:0.5841854525458574,8:0.5841854525458574):0.3098071636622849,7:0.8939926162081423):0.6052303334773786,(6:1.0649385807242904,((1:0.4306189567002221,2:0.4306189567002221):0.28295993369580374,5:0.7135788903960258):0.35135969032826453):0.43428436896123057):0.5843880212153523,((9:1.2567153063321541,(11:0.8423481687556594,3:0.8423481687556594):0.4143671375764947):0.7853530088652994,((12:0.825228993871485,4:0.825228993871485):1.200202924178553,10:2.025431918050038):0.016636397147415494):0.04154265570341975):0.0;
tree STATE_40000 = ((((13:0.6324596714404749,8:0.6324596714404749):0.2241900424230031,7:0.856649713863478):0.6250475127703031,(6:1.060829280033634,((1:0.3615467810573259,2:0.3615467810573259):0.3328856519166919,5:0.6944324329740178):0.3663968470596163):0.42086794660014704):0.5219514770867781,((9:1.189846217559349,(11:0.7981690317115047,3:0.7981690317115047):0.3916771858478443):0.7722892374569899,((12:0.8592079259183212,4:0.8592079259183212):1.092950985095142,10:1.9521589110134632):0.00997654400287562):0.04151324870422046):0.0;
tree STATE_41000 = ((((13:0.6909198562982721,8:0.6909198562982721):0.2759997369380256,7:0.9669195932362977):0.6370263081906893,(6:1.1394823728303114,((1:0.3546343776837946,2:0.3546343776837946):0.2604985630357871,5:0.6151329407195817):0.5243494321107297):0.4644635285966756):0.5166432262852927,((9:1.260216105875707,(11:0.8636595119893018,3:0.8636595119893018):0.3965565938864053):0.8360707349555403,((12:0.9872260988715816,4:0.9872260988715816):1.08874859001169,10:2.0759746888832717):0.020312151947975643):0.02430228688103231):0.0;
tree STATE_42000 = ((((13:0.6922003595033657,8:0.6922003595033657):0.20429357715978402,7:0.8964939366631497):0.5850578238001247,(6:0.9826232638785418,((1:0.34363581393197296,2:0.34363581393197296):0.3477264137403123,5:0.6913622276722853):0.29126103620625654):0.4989284965847326):0.5809440180015428,(((12:0.9261554013790855,4:0.9261554013790855):1.0799434079123982,(9:1.1769370926788725,(11:0.8038288101698381,3:0.8038288101698381):0.3731082825090344):0.8291617166126113):0.020462532856262428,10:2.026561342147746):0.03593443631707105):0.0;
tree STATE_43000 = ((((13:0.7054294822064724,8:0.7054294822064724):0.1722918205980134,7:0.8777213028044858):0.7046590155800104,(6:1.1801960120048096,((1:0.37016923017461634,2:0.37016923017461634):0.33594355291836686,5:0.7061127830929832):0.4740832289118264):0.4021843063796866):0.5302785190047761,(((12:0.9065083822338967,4:0.9065083822338967):1.1634058968225909,(9:1.2429762045068444,(11:0.881638409309928,3:0.881638409309928):0.36133779519691644):0.8269380745496431):0.009190522837714266,10:2.0791048018942018):0.03355403549507052):0.0;
tree STATE_44000 = ((((13:0.7412802359350348,8:0.7412802359350348):0.30308298608376205,7:1.0443632220187968):0.5283855659621086,(6:1.154761011611173,((1:0.4806798553306385,2:0.4806798553306385):0.3106024285938416,5:0.7912822839244801):0.363478727686693):0.4179877763697324):0.5069035840785971,(((12:0.9110859828882567,4:0.9110859828882567):1.10482798605689,(9:1.2516135698461153,(11:0.9192263561056954,3:0.9192263561056954):0.3323872137404199):0.7643003990990314):0.016794333241449966,10:2.0327083021865966):0.046944069872906):0.0;
tree STATE_45000 = ((((13:0.6557138754958344,8:0.6557138754958344):0.3351112660644029,7:0.9908251415602373):0.6777667955983419,(6:1.2085145981116394,((1:0.4069738055097644,2:0.4069738055097644):0.3644057329842642,5:0.7713795384940286):0.4371350596176108):0.4600773390469397):0.5162628625513948,(((12:0.952926254081723,4:0.952926254081723):1.1769025420488286,(9:1.1817323683253893,(11:0.777900739329876,3:0.777900739329876):0.4038316289955133):0.9480964278051622):0.010940912144790982,10:2.1407697082753425):0.04408509143463135):0.0;
tree STATE_46000 = ((((13:0.6947166927488871,8:0.6947166927488871):0.3198457792762689,7:1.014562472025156):0.712605868573891,(6:1.1688619649992156,((1:0.38100076635754876,2:0.38100076635754876):0.3737148352833506,5:0.7547156016408993):0.4141463633583162):0.5583063755998314):0.49125811833041544,(((9:1.2286449310951584,(11:0.8974027036426093,3:0.8974027036426093):0.33124222745254905):0.9237435385500756,10:2.152388469645234):0.007160124211592844,(12:1.0277480606429916,4:1.0277480606429916):1.1318005332138352):0.05887786507263559):0.0;
tree STATE_47000 = ((((13:0.5788144306199582,8:0.5788144306199582):0.3590678852603737,7:0.9378823158803319):0.6450861758278085,(6:1.1399206615490893,((1:0.37586503570236407,2:0.37586503570236407):0.35802842870993556,5:0.7338934644122996):0.4060271971367897):0.443047830159051):0.5390467675409496,((9:1.2621430410657843,(11:0.8856022199186229,3:0.8856022199186229):0.3765408211471615):0.8561102348814995,((12:0.941457219267575,4:0.941457219267575):1.1193657140776745,10:2.0608229333452495):0.05743034260203439):0.0037619833018061044):0.0;
tree STATE_48000 = ((((13:0.6032569558465085,8:0.6032569558465085):0.3340245454084171,7:0.9372815012549256):0.6549109635139034,(6:1.1388454182144243,((1:0.3900601332525423,2:0.3900601332525423):0.35746405064042786,5:0.7475241838929702):0.39132123432145416):0.4533470465544047):0.49870747766799406,((9:1.2269099339629297,(11:0.8573187021769384,3:0.8573187021769384):0.3695912317859913):0.8386142020703562,((12:1.0167589705907996,4:1.0167589705907996):1.0225238243230441,10:2.0392827949138437):0.026241341119442207):0.025375806403537204):0.0;
tree STATE_49000 = ((((13:0.6453785656924127,8:0.6453785656924127):0.34305408980149743,7:0.9884326554939101):0.5418137364395569,(6:1.2053973220876513,((1:0.46495645354805476,2:0.46495645354805476):0.2799059374760667,5:0.7448623910241214):0.46053493106352983):0.32484906984581574):0.5577556627298152,((9:1.284978778788659,(11:0.8409364762933973,3:0.8409364762933973):0.4440423024952618):0.7921052863609277,((12:0.9051327076985152,4:0.9051327076985152):1.1604274644406847,10:2.0655601721392):0.01152389301038692):0.010917989513695492):0.0;
tree STATE_50000 = ((((13:0.6870971400538989,8:0.6870971400538989):0.258835357022406,7:0.9459324970763049):0.7999774220247747,(6:1.1926704178822116,((1:0.37427444794746906,2:0.37427444794746906):0.40972719575720634,5:0.7840016437046754):0.4086687741775362):0.553239501218868):0.47217645231793903,((9:1.2268241056993632,(11:0.9298644782248098,3:0.9298644782248098):0.2969596274745534):0.9702642503889196,((12:1.0670731287775401,4:1.0670731287775401):1.029383986055574,10:2.096457114833114):0.10063124125516865):0.020998015330735864):0.0;
tree STATE_51000 = ((((13:0.6674147467870751,8:0.6674147467870751):0.2668144378183336,7:0.9342291846054087):0.7838902399357808,(6:1.20554346769325,((1:0.36636049184841857,2:0.36636049184841857):0.4355176698051165,5:0.8018781616535351):0.40366530603971484):0.5125759568479396):0.35942474091836374,((9:1.2769981397454242,(11:0.854461316433878,3:0.854461316433878):0.4225368233115462):0.7635182498102038,((12:0.9584572439546887,4:0.9584572439546887):1.0124684548003513,10:1.9709256987550399):0.0695906908005881):0.03702777590392525):0.0;
tree STATE_52000 = ((((13:0.6484354556464993,8:0.6484354556464993):0.18022142834991883,7:0.8286568839964181):0.8746518876543907,(6:1.2557389015367921,((1:0.378196300427999,2:0.378196300427999):0.4045738364860766,5:0.7827701369140756):0.47296876462271653):0.4475698701140167):0.4211336512477719,((9:1.2715552381884465,(11:0.8827815994512405,3:0.8827815994512405):0.38877363873720605):0.7938118815027879,((12:0.9630727865811021,4:0.9630727865811021):1.0791715366750085,10:2.0422443232561105):0.023122796435123938):0.05907530320734633):0.0;
tree STATE_53000 = ((((13:0.6942252918957641,8:0.6942252918957641):0.23010119191183498,7:0.9243264838075991):0.6695027702391094,(6:1.1069711784760803,((1:0.3484614707333968,2:0.3484614707333968):0.2593623420867704,5:0.6078238128201672):0.4991473656559131):0.4868580755706282):0.6215695201910743,(((9:1.2602878891834783,(11:0.9248520333851962,3:0.9248520333851962):0.33543585579828217):0.8930618935243997,(12:0.8594423086109538,4:0.8594423086109538):1.2939074740969243):0.013531478106189265,10:2.1668812608140673):0.048517513423715464):0.0;
tree STATE_54000 = ((((13:0.6670512670028349,8:0.6670512670028349):0.3107987407725804,7:0.9778500077754153):0.5402110614464977,(6:1.019759067464795,((1:0.393534362913032,2:0.393534362913032):0.24170176405465327,5:0.6352361269676853):0.38452294049710967):0.49830200175711803):0.5646618728167465,(((9:1.2231158164650093,(11:0.8655300657678167,3:0.8655300657678167):0.3575857506971927):0.7636306865577469,(12:0.9975859818283795,4:0.9975859818283795):0.9891605211943767):0.022981891226230955,10:2.009728394248987):0.07299454778967229):0.0;
tree STATE_55000 = ((((13:0.6717900027326752,8:0.6717900027326752):0.15391132186688827,7:0.8257013245995635):0.7488137177583571,(6:1.2029295848232662,((1:0.3576205824252339,2:0.3576205824252339):0.40971248093595397,5:0.7673330633611879):0.4355965214620783):0.37158545753465444):0.5580793988905373,(((9:1.2962183200854154,(11:0.8367351175356221,3:0.8367351175356221):0.45948320254979325):0.7189573575085311,(12:0.9231325614092817,4:0.9231325614092817):1.0920431161846649):0.004774421561313691,10:2.01995009915526):0.11264434209319774):0.0;
tree STATE_56000 = ((((13:0.6039610924020342,8:0.6039610924020342):0.35419397426465393,7:0.9581550666666881):0.6561163260490194,(6:1.1169909679764527,((1:0.386968789734683,2:0.386968789734683):0.2614693158002995,5:0.6484381055349825):0.4685528624414702):0.4972804247392548):0.4863768515311051,(((9:1.2136871084262821,(11:0.8166447694248299,3:0.8166447694248299):0.39704233900145225):0.8336202998816884,(12:0.958072399555899,4:0.958072399555899):1.0892350087520715):0.012205416571640981,10:2.0595128248796115):0.04113541936720111):0.0;
tree STATE_57000 = ((((13:0.7180297973972697,8:0.7180297973972697):0.2563472112749847,7:0.9743770086722544):0.5633615419066008,(6:1.1157236082738573,((1:0.4476099071092533,2:0.4476099071092533):0.29721860451018156,5:0.7448285116194349):0.37089509665442244):0.4220149423049979):0.5739109659446318,(((12:0.9319771359178783,4:0.9319771359178783):1.0518738807375458,10:1.9838510166554242):0.06745863001857533,(9:1.3609749274138818,(11:0.9827688114529785,3:0.9827688114529785):0.37820611596090337):0.6903347192601177):0.06033986984948747):0.0;
tree STATE_58000 = ((((13:0.6832012696158807,8:0.6832012696158807):0.25957451712239477,7:0.9427757867382754):0.6029494706000401,(6:1.0924109804810518,((1:0.364140718326467,2:0.364140718326467):0.3446624198406455,5:0.7088031381671125):0.3836078423139393):0.4533142768572638):0.5873569978126323,(((12:0.9579301006870479,4:0.9579301006870479):1.0961764371242118,10:2.0541065378112595):0.025484851683950094,(9:1.3392140170081874,(11:0.8171287831130902,3:0.8171287831130902):0.5220852338950972):0.7403773724870222):0.05349086565573824):0.0;
tree STATE_59000 = ((((13:0.6462611337222185,8:0.6462611337222185):0.26323251164204187,7:0.9094936453642604):0.6395272720867917,(6:1.136013959562327,((1:0.4055118099153879,2:0.4055118099153879):0.31712691537928134,5:0.7226387252946692):0.4133752342676579):0.413006957888725):0.4936265180798869,(((12:0.9157151717227985,4:0.9157151717227985):1.0495057450834755,10:1.965220916806274):0.0321314261937502,(9:1.2957137234369438,(11:0.902937250537168,3:0.902937250537168):0.3927764728997758):0.7016386195630804):0.04529509253091479):0.0;
tree STATE_60000 = ((((13:0.5970464220792618,8:0.5970464220792618):0.2976855716503578,7:0.8947319937296196):0.5607787277322018,(6:1.0834975775597855,((1:0.34041155192515204,2:0.34041155192515204):0.3677934300975998,5:0.7082049820227518):0.37529259553703365):0.372013143902036):0.5662798858691607,(((12:0.9432378463912318,4:0.9432378463912318):1.0340136974286294,10:1.9772515438198612):0.031224562292368363,(9:1.2591586443329852,(11:0.8776079264489074,3:0.8776079264489074):0.3815507178840778):0.7493174617792444):0.01331450121875255):0.0;
tree STATE_61000 = ((((13:0.6225825643028127,8:0.6225825643028127):0.3282260594552717,7:0.9508086237580844):0.6811617166638091,(6:1.1695991758248387,((1:0.3198475744668857,2:0.3198475744668857):0.3878290923867139,5:0.7076766668535996):0.4619225089712391):0.46237116459705474):0.5228861374604052,(((12:0.9248369459836566,4:0.9248369459836566):1.1989672030733103,10:2.123804149056967):0.005960079971104815,(9:1.3577522244646407,(11:0.853876592095927,3:0.853876592095927):0.5038756323687137):0.7720120045634311):0.025092248854226895):0.0;
tree STATE_62000 = ((((13:0.5906388164594469,8:0.5906388164594469):0.2976607597853992,7:0.8882995762448461):0.5925392619734581,(6:1.1519117563825745,((1:0.4025543093989374,2:0.4025543093989374):0.2710017060168169,5:0.6735560154157543):0.4783557409668202):0.3289270818357297):0.6486371248982767,((9:1.19819860806514,(11:0.8446382852362945,3:0.8446382852362945):0.3535603228288454):0.9098101474308031,(10:2.037121450444272,(12:0.8416237462939056,4:0.8416237462939056):1.1954977041503665):0.07088730505167096):0.021467207620637918):0.0;
tree STATE_63000 = ((((13:0.6646002688757084,8:0.6646002688757084):0.3235306311534456,7:0.988130900029154):0.6006023223330097,(6:1.053577942423057,((1:0.44667261006633935,2:0.44667261006633935):0.2783892108427098,5:0.7250618209090491):0.3285161215140078):0.5351552799391068):0.5246015478485369,((9:1.2562608144152638,(11:0.8955602490565338,3:0.8955602490565338):0.3607005653587301):0.7941671673589981,(10:2.04070404922369,(12:1.150346118010648,4:1.150346118010648):0.8903579312130419):0.009723932550572023):0.06290678843643871):0.0;
tree STATE_64000 = ((((13:0.7566010389526674,8:0.7566010389526674):0.21553485045959087,7:0.9721358894122583):0.629063440115269,(6:1.1348791867040966,((1:0.4121938912766102,2:0.4121938912766102):0.3256017646182582,5:0.7377956558948684):0.3970835308092282):0.4663201428234307):0.5168433077574823,((9:1.3295892192386425,(11:0.9436803205502667,3:0.9436803205502667):0.38590889868837575):0.752951561127001,(10:2.053157357653991,(12:0.9385172475267145,4:0.9385172475267145):1.1146401101272765):0.029383422711652507):0.03550185691936614):0.0;
tree STATE_65000 = ((((13:0.5379837326115676,8:0.5379837326115676):0.2308871943283518,7:0.7688709269399194):0.7212314781807929,(6:1.0505049651291065,((1:0.3403439506261307,2:0.3403439506261307):0.4287373271773202,5:0.7690812778034509):0.2814236873256556):0.43959743999160583):0.5929598222597812,((9:1.2985231667343191,(11:0.8818079707751315,3:0.8818079707751315):0.4167151959591876):0.7160224657018723,(10:2.001849865289081,(12:0.9154843458215901,4:0.9154843458215901):1.0863655194674906):0.012695767147110626):0.06851659494430207):0.0;
tree STATE_66000 = ((((13:0.5823900415175592,8:0.5823900415175592):0.3258559995593051,7:0.9082460410768644):0.6451607048578049,(6:1.2227666727942679,((1:0.37969767909555047,2:0.37969767909555047):0.31356731569312885,5:0.6932649947886793):0.5295016780055886):0.33064007314040134):0.43668504463137836,(10:1.948670290040759,((9:1.099725090143857,(11:0.7432830497789087,3:0.7432830497789087):0.3564420403649484):0.8455224617475914,(12:0.8670704227654763,4:0.8670704227654763):1.0781771291259723):0.0034227381493106):0.04142150052528848):0.0;
tree STATE_67000 = ((9:1.1602431006150655,(11:0.7904826234254518,3:0.7904826234254518):0.3697604771896137):0.9889315712259839,(((((13:0.6336620061401623,8:0.6336620061401623):0.28304314289907717,7:0.9167051490392395):0.7606779321735582,(6:1.1023486499654456,((1:0.42018658245836155,2:0.42018658245836155):0.30299289800155343,5:0.723179480459915):0.3791691695055306):0.5750344312473521):0.449333980139734,(12:0.944155831492206,4:0.944155831492206):1.1825612298603256):0.0033401135048483077,10:2.13005717485738):0.01911749698366938):0.0;
tree STATE_68000 = ((((13:0.6907114203247453,8:0.6907114203247453):0.30386932148477985,7:0.9945807418095252):0.7294395493172929,(6:1.1872978811695498,((1:0.34912354742639323,2:0.34912354742639323):0.4045263613256181,5:0.7536499087520113):0.4336479724175385):0.5367224099572683):0.5304721192291346,((9:1.3249537907652607,(11:0.7871087737266567,3:0.7871087737266567):0.537845017038604):0.8699852924873657,(10:2.028202988679067,(12:1.0238327829527538,4:1.0238327829527538):1.004370205726313):0.16673609457355942):0.05955332710332639):0.0;
tree STATE_69000 = ((((13:0.7340595196163996,8:0.7340595196163996):0.26519661176096465,7:0.9992561313773642):0.628356050623949,(6:1.1350669757209113,((1:0.44474530353302655,2:0.44474530353302655):0.3265667875953894,5:0.7713120911284159):0.3637548845924954):0.4925452062804019):0.4718981456302651,((9:1.2523915282474523,(11:0.8867470450826562,3:0.8867470450826562):0.36564448316479603):0.815181630186613,(10:1.9863733079053245,(12:0.9992601401190858,4:0.9992601401190858):0.9871131677862387):0.08119985052874079):0.03193716919751299):0.0;
tree STATE_70000 = ((((13:0.6254533611519782,8:0.6254533611519782):0.25399852559490765,7:0.8794518867468859):0.6823811374691773,(6:1.0804141175990962,((1:0.3038847990427344,2:0.3038847990427344):0.38634261146794174,5:0.6902274105106762):0.39018670708842007):0.48141890661696696):0.5444457339896756,((9:1.1964567853319164,(11:0.7894813730532563,3:0.7894813730532563):0.4069754122786601):0.87730854919992,(10:2.0068933556137876,(12:0.9251553504259579,4:0.9251553504259579):1.0817380051878298):0.06687197891804875):0.03251342367390242):0.0;
tree STATE_71000 = ((((13:0.6563381704679887,8:0.6563381704679887):0.28701304214025747,7:0.9433512126082462):0.7363570495182421,(6:1.1641029409274486,((1:0.30781299972557036,2:0.30781299972557036):0.43633409078273827,5:0.7441470905083086):0.41995585041913996):0.5156053211990397):0.48263922660430403,((9:1.2166599418886832,(11:0.8555948152082957,3:0.8555948152082957):0.3610651266803875):0.8711400565587029,(10:2.0711478211627625,(12:0.9821143005651629,4:0.9821143005651629):1.0890335205975996):0.016652177284623537):0.07454749028340624):0.0;
tree STATE_72000 = ((9:1.37670150073316,(11:0.8442890532764604,3:0.8442890532764604):0.5324124474566996):0.8757442136573865,((((13:0.662137491973077,8:0.662137491973077):0.3412051619395874,7:1.0033426539126644):0.6826649525807891,(6:1.1547945033724973,((1:0.39414729913532404,2:0.39414729913532404):0.3423215045280957,5:0.7364688036634197):0.4183256997090776):0.5312131031209562):0.5244810283441039,((12:0.9961482448249367,4:0.9961482448249367):1.163584025145131,10:2.1597322699700676):0.0507563648674898):0.04195707955298911):0.0;
tree STATE_73000 = ((((12:0.9160575049498941,4:0.9160575049498941):1.0539840894486723,10:1.9700415943985665):0.006229634947848783,(9:1.179588163501844,(11:0.7889308231726498,3:0.7889308231726498):0.3906573403291941):0.7966830658445714):0.055495888656129644,(((13:0.634396365136373,8:0.634396365136373):0.3680133179978241,7:1.002409683134197):0.5466536334362677,(6:1.0388631089114262,((1:0.3895620279047146,2:0.3895620279047146):0.3133776393058222,5:0.7029396672105368):0.3359234417008894):0.5102002076590386):0.48270380143208014):0.0;
tree STATE_74000 = (((10:2.136879164660133,(9:1.2031206022111964,(11:0.9259415476027217,3:0.9259415476027217):0.2771790546084747):0.9337585624489366):0.012176320427339071,(12:0.9943751247701021,4:0.9943751247701021):1.15468036031737):0.00765192840437301,(((13:0.7243880389199377,8:0.7243880389199377):0.16106032769753675,7:0.8854483666174745):0.7139238082420568,(6:1.1682138906507589,((1:0.45450058251013986,2:0.45450058251013986):0.33275825722183167,5:0.7872588397319715):0.38095505091878734):0.43115828420877245):0.5573352386323138):0.0;
tree STATE_75000 = (((10:2.03373668514207,(9:1.1888829789096391,(11:0.9105537653274918,3:0.9105537653274918):0.27832921358214735):0.8448537062324308):0.062306658760399536,(12:0.8566676904842974,4:0.8566676904842974):1.2393756534181721):0.0076108833513184315,(((13:0.695715109220126,8:0.695715109220126):0.1581345454169073,7:0.8538496546370333):0.7400066488074164,(6:1.0570568358040826,((1:0.3784429993357842,2:0.3784429993357842):0.29824282928361134,5:0.6766858286193955):0.3803710071846871):0.5367994676403671):0.5097979238093382):0.0;
tree STATE_76000 = (((10:1.9825382220689813,(12:0.8822397999657997,4:0.8822397999657997):1.1002984221031817):0.0942036566145168,(9:1.2019816298018233,(11:0.7915740197089364,3:0.7915740197089364):0.41040761009288695):0.8747602488816748):0.02778967202118343,(((13:0.6758298496721344,8:0.6758298496721344):0.19568462822266386,7:0.8715144778947983):0.5780966226719515,(6:1.0556984404745478,((1:0.40553247729492703,2:0.40553247729492703):0.2630540482495378,5:0.6685865255444648):0.3871119149300829):0.39391266009220205):0.6549204501379318):0.0;
tree STATE_77000 = (((10:2.0334119468516207,(12:0.9556994243689899,4:0.9556994243689899):1.077712522482631):0.07518619941405946,(9:1.2766912042265681,(11:0.8500375200316277,3:0.8500375200316277):0.42665368419494043):0.8319069420391121):0.04368527244044573,(((13:0.6690626893643952,8:0.6690626893643952):0.31617591999476646,7:0.9852386093591616):0.63508254876955,(6:1.1582708378417932,((1:0.3538569379085815,2:0.3538569379085815):0.3508993547275203,5:0.7047562926361018):0.45351454520569134):0.4620503202869184):0.5319622605774144):0.0;
tree STATE_78000 = (((10:2.0283362379237824,(12:1.050537813500433,4:1.050537813500433):0.9777984244233493):0.1318514729180844,(9:1.2483109794324478,(11:0.7471891326873596,3:0.7471891326873596):0.5011218467450882):0.9118767314094189):0.006944061945176383,(((13:0.5710911174998871,8:0.5710911174998871):0.34313037058298046,7:0.9142214880828675):0.8135853995386081,(6:1.1697674219047387,((1:0.3696705097832159,2:0.3696705097832159):0.407319256536416,5:0.7769897663196319):0.3927776555851068):0.5580394657167369):0.43932488516556756):0.0;
tree STATE_79000 = (((10:2.0275348166834375,(12:0.9169604770228404,4:0.9169604770228404):1.1105743396605972):0.03192899503845448,(9:1.2746173620434533,(11:0.8979556339902067,3:0.8979556339902067):0.3766617280532466):0.7848464496784386):0.03173196333579886,(((13:0.6916384078685808,8:0.6916384078685808):0.3234473622589765,7:1.0150857701275573):0.7244052401816852,(6:1.216363829617535,((1:0.4199381377678495,2:0.4199381377678495):0.326614131739582,5:0.7465522695074315):0.4698115601101035):0.5231271806917075):0.35170476474844836):0.0;
tree STATE_80000 = (((10:2.0869617292300005,(12:1.0214172709561589,4:1.0214172709561589):1.0655444582738416):0.036081785884856554,(9:1.2676441203315099,(11:0.8703929198364876,3:0.8703929198364876):0.39725120049502227):0.8553993947833471):0.0396894162784025,(((13:0.6342422165093712,8:0.6342422165093712):0.21873916027662288,7:0.8529813767859941):0.7979401070472717,(6:1.1170002658590876,((1:0.3674393267384011,2:0.3674393267384011):0.31523919127126887,5:0.6826785180096699):0.4343217478494177):0.5339212179741781):0.5118114475599937):0.0;
tree STATE_81000 = (((10:2.11202157348985,(12:0.8330100309899829,4:0.8330100309899829):1.2790115424998674):0.02244528036356863,(9:1.2423932855476247,(11:0.9153962539278171,3:0.9153962539278171):0.32699703161980764):0.8920735683057941):0.03665807095280016,(((13:0.6313805953513528,8:0.6313805953513528):0.28579214911121453,7:0.9171727444625674):0.606814956783562,(6:1.1417213708161846,((1:0.36635753471025767,2:0.36635753471025767):0.4284885042480088,5:0.7948460389582664):0.3468753318579182):0.38226633042994473):0.6471372235600896):0.0;
tree STATE_82000 = ((9:1.351909444186957,(11:0.9100496728750967,3:0.9100496728750967):0.44185977131186027):0.7237834079543961,((10:2.0119698210896866,(12:0.8680959139500342,4:0.8680959139500342):1.1438739071396524):0.0299697799939298,(((13:0.60785368968329,8:0.60785368968329):0.366406886212975,7:0.974260575896265):0.619138285431907,(6:1.1133994598630692,((1:0.38690797967599005,2:0.38690797967599005):0.4222039236547143,5:0.8091119033307044):0.30428755653236483):0.4799994014651028):0.4485407397554444):0.033753251057736744):0.0;
tree STATE_83000 = ((9:1.1894194739315103,(11:0.9003306628711149,3:0.9003306628711149):0.2890888110603954):0.9377015799022776,(((((13:0.7389461664580614,8:0.7389461664580614):0.282237842304242,7:1.0211840087623034):0.6400096957045984,(6:1.0931433661405636,((1:0.38987055860296455,2:0.38987055860296455):0.34140835419042664,5:0.7312789127933912):0.36186445334717243):0.5680503383263382):0.389287810689223,(12:0.90530905449753,4:0.90530905449753):1.145172460658595):0.016134502474786316,10:2.066616017630911):0.06050503620287673):0.0;
tree STATE_84000 = ((9:1.2713853320196953,(11:0.8179106112633738,3:0.8179106112633738):0.45347472075632145):0.8211310985082698,(((((13:0.6474727172458556,8:0.6474727172458556):0.361341913038163,7:1.0088146302840186):0.5670788612244617,(6:1.1570341409629368,((1:0.3803152420115399,2:0.3803152420115399):0.40696891305556515,5:0.787284155067105):0.36974998589583175):0.4188593505455436):0.4695150374747237,(12:0.8372495083547055,4:0.8372495083547055):1.2081590206284987):0.004808123264520514,10:2.0502166522477245):0.04229977828024056):0.0;
tree STATE_85000 = ((9:1.1763223297806844,(11:0.8922000929105832,3:0.8922000929105832):0.2841222368701012):0.8790522038187634,(((((13:0.713951998737392,8:0.713951998737392):0.22473120846589933,7:0.9386832072032913):0.5882132588368374,(6:1.1887940133682418,((1:0.375864043144829,2:0.375864043144829):0.42248579220779603,5:0.798349835352625):0.3904441780156167):0.338102452671887):0.4949488799476456,(12:0.8568473562814785,4:0.8568473562814785):1.1649979897062959):0.019708883136778432,10:2.0415542291245528):0.013820304474895018):0.0;
tree STATE_86000 = ((9:1.3175028081166866,(11:0.8272420173440125,3:0.8272420173440125):0.49026079077267415):0.8025758382792971,(((((13:0.6636387020710808,8:0.6636387020710808):0.3038348295730703,7:0.9674735316441511):0.5916882842113432,(6:1.1546750993371684,((1:0.3768557394796766,2:0.3768557394796766):0.30704909186337476,5:0.6839048313430514):0.47077026799411703):0.4044867165183259):0.5473091321981589,10:2.106470948053653):0.009133948339626219,(12:0.852251103999088,4:0.852251103999088):1.2633537923941915):0.004473750002704335):0.0;
tree STATE_87000 = (((10:2.063254598820218,(9:1.3403781079623867,(11:0.9271060390534921,3:0.9271060390534921):0.41327206890889456):0.7228764908578313):0.017819037902219836,(12:0.9583194482608665,4:0.9583194482608665):1.1227541884615713):0.035921899676286895,(((13:0.603597291871985,8:0.603597291871985):0.25482976265621826,7:0.8584270545282032):0.7061040195354819,(6:1.1345315181162388,((1:0.35806591985467345,2:0.35806591985467345):0.37840395231062723,5:0.7364698721653007):0.39806164595093807):0.4299995559474463):0.5524644623350397):0.0;
tree STATE_88000 = (((10:2.1362137725778054,(9:1.2378216976486072,(11:0.8764467876304177,3:0.8764467876304177):0.36137491001818944):0.8983920749291983):0.014248580770680697,(12:1.0579246599474024,4:1.0579246599474024):1.0925376934010838):0.035752756425447174,(((13:0.7232740651339407,8:0.7232740651339407):0.2158452714289143,7:0.939119336562855):0.6607972975795879,(6:1.1290956399173981,((1:0.33102098742982794,2:0.33102098742982794):0.40545755531463096,5:0.7364785427444589):0.39261709717293924):0.47082099422504475):0.5862984756314904):0.0;
tree STATE_89000 = ((((13:0.6098883494286115,8:0.6098883494286115):0.2527538590283346,7:0.8626422084569461):0.6971699536098046,(6:1.1438781132006666,((1:0.39875439371161314,2:0.39875439371161314):0.3854949199027312,5:0.7842493136143444):0.3596287995863222):0.4159340488660841):0.6573987399499135,((9:1.2711773733257532,(11:0.864526325099826,3:0.864526325099826):0.40665104822592724):0.8697140707538082,((12:0.8995524205943888,4:0.8995524205943888):1.2344985757774458,10:2.1340509963718346):0.006840447707726849):0.07631945793710271):0.0;
tree STATE_90000 = ((((13:0.6477852589443552,8:0.6477852589443552):0.292246681918635,7:0.9400319408629902):0.6362227543786902,(6:1.1404562308118928,((1:0.33784758494291683,2:0.33784758494291683):0.3515524975281154,5:0.6894000824710322):0.4510561483408606):0.43579846442978765):0.5845668323726481,(10:2.10337823874208,((9:1.363805716606402,(11:0.8507532903530526,3:0.8507532903530526):0.5130524262533493):0.7362835173331388,(12:1.0879256238695392,4:1.0879256238695392):1.0121636100700016):0.0032890048025393526):0.05744328887224848):0.0;
tree STATE_91000 = ((((13:0.6528424109734602,8:0.6528424109734602):0.2528309402333544,7:0.9056733512068146):0.7025409383538771,(6:1.1494221887831908,((1:0.35758751167276576,2:0.35758751167276576):0.35616273118113945,5:0.7137502428539052):0.4356719459292856):0.4587921007775009):0.5635402131777467,(10:2.1315492556524194,((9:1.2481809197500755,(11:0.8624749016556912,3:0.8624749016556912):0.3857060180943843):0.876928538811103,(12:0.9073728000498809,4:0.9073728000498809):1.2177366585112976):0.006439797091240873):0.040205247086019025):0.0;
tree STATE_92000 = ((((13:0.635492108594041,8:0.635492108594041):0.3149122087149976,7:0.9504043173090386):0.6514847084171169,(6:1.1848677599200055,((1:0.38983917005650115,2:0.38983917005650115):0.3303170133048824,5:0.7201561833613835):0.46471157655862194):0.41702126580615007):0.6576223082278891,(10:2.227022148207898,((9:1.3594581248113284,(11:1.0062960815319595,3:1.0062960815319595):0.35316204327936895):0.8635889765291633,(12:1.0034792686830964,4:1.0034792686830964):1.2195678326573953):0.003975046867406018):0.0324891857461469):0.0;
tree STATE_93000 = ((((13:0.6341987081558746,8:0.6341987081558746):0.2358814473502321,7:0.8700801555061067):0.6603736350068939,(6:1.0473213545485462,((1:0.38814598935829203,2:0.38814598935829203):0.3826189323871224,5:0.7707649217454144):0.2765564328031318):0.48313243596445443):0.5341550232153052,(10:2.0204842692139575,((9:1.3262617418831832,(11:0.8840586083119244,3:0.8840586083119244):0.44220313357125884):0.6940036902177698,(12:0.9934485975402537,4:0.9934485975402537):1.0268168345606994):2.188371130045219E-4):0.04412454451434833):0.0;
tree STATE_94000 = ((((13:0.64137224195488,8:0.64137224195488):0.28070657611415206,7:0.922078818069032):0.7034966203107533,(6:1.2127174130729195,((1:0.3885631015356153,2:0.3885631015356153):0.3819873587236711,5:0.7705504602592864):0.44216695281363305):0.4128580253068659):0.5530922997075884,((12:0.9285299429560717,4:0.9285299429560717):1.2333860076409184,(10:2.1508555348056206,(9:1.2354962406992047,(11:0.8226331446619007,3:0.8226331446619007):0.412863096037304):0.9153592941064159):0.011060415791369405):0.01675178749038375):0.0;
tree STATE_95000 = ((((13:0.6376500753274059,8:0.6376500753274059):0.29223884572436276,7:0.9298889210517687):0.6866847325906369,(6:1.1313715033621385,((1:0.39681107290326784,2:0.39681107290326784):0.3011259384246518,5:0.6979370113279196):0.4334344920342189):0.48520215028026703):0.6011403805057942,((10:2.130555007984924,(12:0.9876220917224386,4:0.9876220917224386):1.1429329162624855):0.02932205267963317,(9:1.4201641181298774,(11:0.956617646016685,3:0.956617646016685):0.46354647211319244):0.7397129425346798):0.057836973483642584):0.0;
tree STATE_96000 = ((((13:0.6954334955000367,8:0.6954334955000367):0.3633316775091733,7:1.05876517300921):0.5865004418125725,(6:1.2048398857368403,((1:0.35745551197935677,2:0.35745551197935677):0.36528812228799956,5:0.7227436342673563):0.482096251469484):0.44042572908494226):0.5656547765593838,((10:2.1551009298171593,(12:0.9639491603586829,4:0.9639491603586829):1.1911517694584763):0.025440814273018475,(9:1.309493150369091,(11:0.8558947547832643,3:0.8558947547832643):0.4535983955858267):0.8710485937210868):0.030378647290988603):0.0;
tree STATE_97000 = (((10:2.0073592411887855,(12:0.9934682495464209,4:0.9934682495464209):1.0138909916423646):0.018446959015241404,(9:1.2937325157702382,(11:0.8615608846056206,3:0.8615608846056206):0.43217163116461754):0.7320736844337887):0.04570955707992841,(((13:0.7170669185070498,8:0.7170669185070498):0.21116131372391944,7:0.9282282322309693):0.5883887451616018,(6:1.149535820001653,((1:0.3907390336809856,2:0.3907390336809856):0.39249690549489125,5:0.7832359391758769):0.36629988082577614):0.36708115739091807):0.5548987798913843):0.0;
tree STATE_98000 = (((10:2.162474051707762,(9:1.2444391554801557,(11:0.8894025479775904,3:0.8894025479775904):0.35503660750256527):0.9180348962276064):0.0062459529065259645,(12:1.0555663506938042,4:1.0555663506938042):1.1131536539204838):0.05943901936642426,(((13:0.5633246880565222,8:0.5633246880565222):0.38411382564071006,7:0.9474385136972323):0.7520323923447267,(6:1.1907337685981185,((1:0.38343816445356477,2:0.38343816445356477):0.3298718712764372,5:0.713310035730002):0.47742373286811657):0.5087371374438405):0.5286881179387533):0.0;
tree STATE_99000 = (((10:2.093248472115558,(12:1.0104714888952429,4:1.0104714888952429):1.0827769832203153):0.0019050345875575303,(9:1.3968178026030258,(11:0.8523493892562867,3:0.8523493892562867):0.5444684133467391):0.6983357041000899):0.047505961627909876,(((13:0.6894447669704922,8:0.6894447669704922):0.22343958032873268,7:0.9128843472992249):0.7215844293434192,(6:1.1164544853799825,((1:0.34227367669941633,2:0.34227367669941633):0.3853862162269114,5:0.7276598929263277):0.3887945924536548):0.5180142912626615):0.5081906916883816):0.0;
tree STATE_100000 = (((10:1.9932808192665021,(12:0.861548355023066,4:0.861548355023066):1.131732464243436):0.009130099018189952,(9:1.205526236195123,(11:0.8118578395138119,3:0.8118578395138119):0.39366839668131104):0.7968846820895692):0.052882353000082816,(((13:0.5380025637711288,8:0.5380025637711288):0.28083122930218885,7:0.8188337930733176):0.7489529278474951,(6:1.0886019947785894,((1:0.3128321857502584,2:0.3128321857502584):0.3555421422035613,5:0.6683743279538197):0.42022766682476975):0.4791847261422233):0.4875065503639622):0.0;
tree STATE_101000 = ((9:1.2328875344424577,(11:0.9535670997533255,3:0.9535670997533255):0.27932043468913215):0.86041283981324,(((((13:0.6967086579375266,8:0.6967086579375266):0.32435660372333763,7:1.0210652616608642):0.4628479108643726,(6:1.0418189267963924,((1:0.3586605509191855,2:0.3586605509191855):0.3300264448831637,5:0.6886869958023492):0.3531319309940433):0.44209424572884437):0.590802973364265,(12:0.8950559363245493,4:0.8950559363245493):1.1796602095649527):0.014229374863733657,10:2.0889455207532355):0.00435485350246223):0.0;
tree STATE_102000 = ((9:1.221467718871638,(11:0.8059418372920528,3:0.8059418372920528):0.41552588157958525):0.9060565381052037,((10:1.9070153220902613,(12:0.8878079725467086,4:0.8878079725467086):1.0192073495435525):0.17617232888292844,(((13:0.7075517936811451,8:0.7075517936811451):0.2672933685793649,7:0.97484516226051):0.661907410462444,(6:1.1294092603181667,((1:0.35183842025829054,2:0.35183842025829054):0.36471871098319203,5:0.7165571312414826):0.4128521290766841):0.5073433124047873):0.44643507825023576):0.04433660600365208):0.0;
tree STATE_103000 = (((10:1.992462417623222,(12:1.0112488077451982,4:1.0112488077451982):0.9812136098780238):0.10701138057898074,(9:1.3410834350326144,(11:0.9866279912160202,3:0.9866279912160202):0.3544554438165942):0.7583903631695883):0.0056177214545516385,(((13:0.6239994865136314,8:0.6239994865136314):0.2766262262572955,7:0.9006257127709268):0.7576591312451525,(6:1.2059554428090187,((1:0.48781233884890746,2:0.48781233884890746):0.29852106150507046,5:0.7863334003539779):0.41962204245504076):0.45232940120706067):0.446806675640675):0.0;
tree STATE_104000 = (((12:1.0010856097057386,4:1.0010856097057386):1.1653931100046626,(10:2.0742049786425176,(9:1.248310962591604,(11:0.8638920036016002,3:0.8638920036016002):0.3844189589900038):0.8258940160509136):0.09227374106788355):0.02272342367251401,(((13:0.650513694338537,8:0.650513694338537):0.2751498774672123,7:0.9256635718057493):0.7915361742815008,(6:1.2225793014935693,((1:0.4645777490142286,2:0.4645777490142286):0.37388457876863584,5:0.8384623277828644):0.38411697371070486):0.4946204445936808):0.47200239729566507):0.0;
tree STATE_105000 = ((((13:0.6195125722156365,8:0.6195125722156365):0.23267567303691428,7:0.8521882452525508):0.7738182429909227,(6:1.1436027772135573,((1:0.35264150089576085,2:0.35264150089576085):0.41876350501586357,5:0.7714050059116244):0.3721977713019329):0.4824037110299162):0.5375086983002957,((12:0.9829842130537212,4:0.9829842130537212):1.0874829669369206,((9:1.2160956202777269,(11:0.724564946744528,3:0.724564946744528):0.4915306735331989):0.7583665505535269,10:1.9744621708312537):0.09600500915938803):0.0930480065531274):0.0;
tree STATE_106000 = ((((13:0.6743136168031514,8:0.6743136168031514):0.2787775991976156,7:0.953091216000767):0.7030028653116778,(6:1.1347240376391847,((1:0.4257152810360581,2:0.4257152810360581):0.32191245995154855,5:0.7476277409876066):0.3870962966515781):0.52137004367326):0.5444728840843287,((12:0.9667069891194171,4:0.9667069891194171):1.1839377436152974,((9:1.2487683495849908,(11:0.8694841246248652,3:0.8694841246248652):0.3792842249601256):0.8853743471757154,10:2.1341426967607062):0.016502035974008233):0.049922232662058974):0.0;
tree STATE_107000 = ((((9:1.2803301759549868,(11:0.9254678976625567,3:0.9254678976625567):0.3548622782924301):0.6790295459911995,10:1.9593597219461862):0.15246866924017932,(((13:0.6433706651379796,8:0.6433706651379796):0.3109081945128753,7:0.9542788596508549):0.6082529430523043,(6:1.0947978325182492,((1:0.3944502889381005,2:0.3944502889381005):0.2985891528237631,5:0.6930394417618636):0.40175839075638564):0.4677339701849099):0.5492965884832064):0.001659073725592819,(12:0.9846063683506887,4:0.9846063683506887):1.1288810965612697):0.0;
tree STATE_108000 = ((((13:0.6785464635680956,8:0.6785464635680956):0.28905073389426317,7:0.9675971974623587):0.6027863521384498,(6:1.035642884744019,((1:0.26463531018268444,2:0.26463531018268444):0.32317027049705166,5:0.5878055806797361):0.447837304064283):0.5347406648567894):0.6229557784290964,(10:2.137912795011507,((9:1.2942821717921715,(11:0.8287298589924688,3:0.8287298589924688):0.46555231279970277):0.8236834171262455,(12:0.913111974682927,4:0.913111974682927):1.20485361423549):0.019947206093089864):0.05542653301839806):0.0;
tree STATE_109000 = ((((13:0.6185578099586396,8:0.6185578099586396):0.22764424416755769,7:0.8462020541261973):0.7463801497823609,(6:1.1541978307914373,((1:0.41977320860702555,2:0.41977320860702555):0.3628095929321388,5:0.7825828015391644):0.37161502925227297):0.43838437311712086):0.5939663268304392,(((9:1.2152420593544542,(11:0.8475219538548483,3:0.8475219538548483):0.3677201054996059):0.8408526311894118,10:2.056094690543866):0.05465628805982581,(12:1.0810704014380808,4:1.0810704014380808):1.029680577165611):0.07579755213530559):0.0;
tree STATE_110000 = ((((13:0.6781676345479392,8:0.6781676345479392):0.25609817078723607,7:0.9342658053351752):0.5828209715835561,(6:1.0301058784514168,((1:0.37518498181730214,2:0.37518498181730214):0.2528841174988244,5:0.6280690993161265):0.40203677913529023):0.4869808984673145):0.4924629289325926,(((9:1.1919391744379644,(11:0.8237587101613575,3:0.8237587101613575):0.3681804642766069):0.7057806884654017,10:1.897719862903366):0.02703340712909008,(12:0.9066360056417044,4:0.9066360056417044):1.0181172643907517):0.08479643581886775):0.0;
tree STATE_111000 = ((((13:0.6406664763084722,8:0.6406664763084722):0.2272445383258972,7:0.8679110146343694):0.71714086535811,(6:1.1567266954430004,((1:0.3780121576714686,2:0.3780121576714686):0.2685462130462432,5:0.6465583707177118):0.5101683247252886):0.4283251845494789):0.5996694087997292,(((9:1.2188230911839626,(11:0.9572363695667959,3:0.9572363695667959):0.2615867216171667):0.8488572816627244,10:2.067680372846687):0.047614007042748874,(12:0.9834908494784467,4:0.9834908494784467):1.1318035304109892):0.06942690890277259):0.0;
tree STATE_112000 = ((((13:0.5683315320841821,8:0.5683315320841821):0.36591908783378013,7:0.9342506199179622):0.5746629920754994,(6:1.1412312726985667,((1:0.3771533081580507,2:0.3771533081580507):0.38657772537102075,5:0.7637310335290715):0.37750023916949527):0.3676823392948949):0.6468142858803396,(((9:1.2939674713288256,(11:0.8265158029673016,3:0.8265158029673016):0.46745166836152396):0.7700043718613663,10:2.063971843190192):0.023000937324489268,(12:0.9396580899186048,4:0.9396580899186048):1.1473146905960765):0.0687551173591201):0.0;
tree STATE_113000 = ((((13:0.6740447002069817,8:0.6740447002069817):0.34094326607698433,7:1.014987966283966):0.6469422667004503,(6:1.1129031485520853,((1:0.40481219432050386,2:0.40481219432050386):0.3696625340084986,5:0.7744747283290024):0.33842842022308284):0.5490270844323311):0.5154522806443149,(((9:1.295385559556868,(11:0.9377280876158479,3:0.9377280876158479):0.35765747194102004):0.8479069781071971,10:2.143292537664065):0.005933880405788461,(12:0.9311955983806723,4:0.9311955983806723):1.2180308196891811):0.02815609555887777):0.0;
tree STATE_114000 = ((((13:0.6591079896995682,8:0.6591079896995682):0.29656686383058173,7:0.9556748535301499):0.6162128368920657,(6:1.1836361550955266,((1:0.37734630582179457,2:0.37734630582179457):0.3335342580630824,5:0.710880563884877):0.4727555912106496):0.3882515353266891):0.5548177245311794,(((9:1.3675995938772174,(11:0.9016790828352764,3:0.9016790828352764):0.465920511041941):0.7070733267496112,10:2.0746729206268286):0.0408431468601238,(12:0.9312407359765282,4:0.9312407359765282):1.1842753315104242):0.011189347466442623):0.0;
tree STATE_115000 = ((((13:0.5571528181005486,8:0.5571528181005486):0.3683690296455754,7:0.925521847746124):0.7184357049365098,(6:1.077862857184455,((1:0.34463245792356084,2:0.34463245792356084):0.36725652078000054,5:0.7118889787035614):0.3659738784808937):0.5660946954981787):0.5010181995765346,(((9:1.3335492484056803,(11:0.9049879109122151,3:0.9049879109122151):0.42856133749346526):0.7668460650794595,(12:1.024146733979493,4:1.024146733979493):1.076248579505647):0.015336899381519498,10:2.1157322128666594):0.02924353939250901):0.0;
tree STATE_116000 = ((((13:0.6920067048193305,8:0.6920067048193305):0.18552457755672058,7:0.877531282376051):0.7507941469315844,(6:1.1607094292929396,((1:0.4104901151900536,2:0.4104901151900536):0.30394104092175184,5:0.7144311561118054):0.4462782731811342):0.46761600001469583):0.48020053388418216,(((9:1.2378365734990666,(11:0.8944847695004644,3:0.8944847695004644):0.3433518039986022):0.8449863819888259,(12:0.9357303295377009,4:0.9357303295377009):1.1470926259501917):0.005920604068041069,10:2.0887435595559336):0.019782403635884016):0.0;
tree STATE_117000 = ((((13:0.6268070796310923,8:0.6268070796310923):0.2683831029640481,7:0.8951901825951404):0.6651776818052134,(6:1.1072418939541153,((1:0.39969007877423435,2:0.39969007877423435):0.38610080128435875,5:0.7857908800585931):0.3214510138955222):0.4531259704462385):0.49199420972686037,(((9:1.1963308080403128,(11:0.8178845137829457,3:0.8178845137829457):0.3784462942573671):0.8147539366445715,(12:0.9259355290514112,4:0.9259355290514112):1.0851492156334732):0.016235396856358886,10:2.027320141541243):0.025041932585970983):0.0;
tree STATE_118000 = ((((13:0.7501122303430148,8:0.7501122303430148):0.21787785902574175,7:0.9679900893687565):0.6415663565645784,(6:1.1079507370988544,((1:0.3024427849275374,2:0.3024427849275374):0.45531694655057375,5:0.7577597314781112):0.35019100562074323):0.5016057088344805):0.5817202191809605,(((9:1.2666980996231259,(11:0.8973392140278666,3:0.8973392140278666):0.3693588855952592):0.9114178340034564,(12:1.0271273104739054,4:1.0271273104739054):1.150988623152677):3.433872635705271E-5,10:2.1781502723529393):0.013126392761356076):0.0;
tree STATE_119000 = ((((13:0.7225936497947038,8:0.7225936497947038):0.28205959553103777,7:1.0046532453257415):0.6960863272585034,(6:1.2394098319775784,((1:0.38895897160733073,2:0.38895897160733073):0.4015543208766774,5:0.7905132924840081):0.4488965394935702):0.46132974060666654):0.4519595128397964,((12:0.9658307952576162,4:0.9658307952576162):1.1854770473478462,(10:2.126674716020147,(9:1.2608185265296676,(11:0.8183164903758303,3:0.8183164903758303):0.4425020361538373):0.8658561894904795):0.024633126585315246):0.0013912428185789416):0.0;
tree STATE_120000 = ((((13:0.655161736329152,8:0.655161736329152):0.30062623184998327,7:0.9557879681791352):0.590752605931594,(6:1.0946656681668656,((1:0.36967238146564935,2:0.36967238146564935):0.35548763404298883,5:0.7251600155086382):0.36950565265822743):0.4518749059438636):0.6481630458670045,((9:1.2536950819671475,(11:0.8424090975484779,3:0.8424090975484779):0.4112859844186696):0.9191853875112252,((12:1.1299548715012022,4:1.1299548715012022):1.0411387739359543,10:2.1710936454371565):0.0017868240412162173):0.0218231504993609):0.0;
tree STATE_121000 = ((((13:0.731183866035331,8:0.731183866035331):0.2716811392230575,7:1.0028650052583885):0.567002401252243,(6:1.1611960331083913,((1:0.3525518795287703,2:0.3525518795287703):0.3654472122388268,5:0.7179990917675971):0.4431969413407941):0.40867137340224025):0.5148395348318691,(10:2.062663536839449,((12:0.9640530924589328,4:0.9640530924589328):1.090089333029113,(9:1.189568556430033,(11:0.856373442255412,3:0.856373442255412):0.3331951141746209):0.8645738690580129):0.00852111135140321):0.022043404503051534):0.0;
tree STATE_122000 = ((((13:0.6368687885773899,8:0.6368687885773899):0.39163273509788843,7:1.0285015236752784):0.6069461410109147,(6:1.2070434385955164,((1:0.4927696386019441,2:0.4927696386019441):0.2763566765304396,5:0.7691263151323837):0.4379171234631327):0.42840422609067663):0.4612983768697927,(((12:0.955105536893871,4:0.955105536893871):1.0592264159699474,(9:1.2395840266881912,(11:0.906105313981845,3:0.906105313981845):0.3334787127063462):0.7747479261756272):0.0055037223312099925,10:2.0198356751950284):0.07691036636095738):0.0;
tree STATE_123000 = ((((13:0.6254724605628749,8:0.6254724605628749):0.25787165645301435,7:0.8833441170158892):0.5845752693396761,(6:1.0134264645842903,((1:0.40764387418515763,2:0.40764387418515763):0.23544320697872506,5:0.6430870811638827):0.3703393834204076):0.454492921771275):0.6246359102197798,((9:1.2339132809542903,(11:0.8081184406377234,3:0.8081184406377234):0.4257948403165669):0.7977515680426794,((12:0.9272327125595405,4:0.9272327125595405):1.0977517461618989,10:2.0249844587214394):0.006680390275530357):0.06089044757837536):0.0;
tree STATE_124000 = ((((13:0.6875620881666207,8:0.6875620881666207):0.2607782059633419,7:0.9483402941299626):0.7481039957782645,(6:1.1032581839403872,((1:0.37226996819804686,2:0.37226996819804686):0.3657507077416064,5:0.7380206759396533):0.36523750800073396):0.5931861059678398):0.47386811090416603,((9:1.2212484193240396,(11:0.8784076653386563,3:0.8784076653386563):0.3428407539853833):0.9203206690260912,((12:0.8994985106670925,4:0.8994985106670925):1.231705498604549,10:2.1312040092716416):0.01036507907848927):0.02874331246226225):0.0;
tree STATE_125000 = ((((13:0.7129141429644772,8:0.7129141429644772):0.321791085327245,7:1.0347052282917222):0.5150199094779544,(6:1.1177763821336741,((1:0.3324238790627438,2:0.3324238790627438):0.39796323264330397,5:0.7303871117060478):0.3873892704276264):0.43194875563600243):0.4789102075428593,(((12:0.9134476372016045,4:0.9134476372016045):1.0869266620056117,10:2.000374299207216):0.008375333935590312,(9:1.2825278843108001,(11:0.9572538742892557,3:0.9572538742892557):0.32527401002154444):0.7262217488320064):0.01988571216972934):0.0;
tree STATE_126000 = ((((13:0.7320697346430064,8:0.7320697346430064):0.24820866140622633,7:0.9802783960492327):0.6402504374336591,(6:1.1128580479420864,((1:0.4064200461169933,2:0.4064200461169933):0.32743072113008814,5:0.7338507672470814):0.379007280695005):0.5076707855408054):0.5896545843754128,(((12:1.0381414290913342,4:1.0381414290913342):1.0250661589833536,10:2.063207588074688):0.11752269031772267,(9:1.3069335480351114,(11:0.9552610236845981,3:0.9552610236845981):0.3516725243505133):0.8737967303572991):0.029453139465894118):0.0;
tree STATE_127000 = ((((13:0.7547937508307779,8:0.7547937508307779):0.21262996125782418,7:0.9674237120886021):0.6971481567714349,(6:1.2190571597703963,((1:0.4425542684354949,2:0.4425542684354949):0.29408034836432445,5:0.7366346167998193):0.48242254297057696):0.44551470908964075):0.4552057062741388,(((12:0.9279872428493076,4:0.9279872428493076):1.1474249441766724,10:2.07541218702598):0.012592166624711965,(9:1.2254956883500687,(11:0.9348221896319521,3:0.9348221896319521):0.29067349871811665):0.8625086653006233):0.03177322148348383):0.0;
tree STATE_128000 = ((((13:0.7529261301127548,8:0.7529261301127548):0.27344478937995276,7:1.0263709194927075):0.5195250791776338,(6:1.1899425497428897,((1:0.34600607866287536,2:0.34600607866287536):0.3804426700483351,5:0.7264487487112105):0.46349380103167925):0.3559534489274516):0.5769264802738223,(((12:0.8942044916598797,4:0.8942044916598797):1.0663442196182147,10:1.9605487112780944):0.08699497424414027,(9:1.2286893046045813,(11:0.769813834189734,3:0.769813834189734):0.4588754704148472):0.8188543809176534):0.075278793421929):0.0;
tree STATE_129000 = ((((13:0.6856620959099041,8:0.6856620959099041):0.27747218150715813,7:0.9631342774170623):0.7119946791254647,(6:1.0881454172348872,((1:0.37830342280713375,2:0.37830342280713375):0.3451656204937524,5:0.7234690433008861):0.3646763739340011):0.5869835393076397):0.5090454986692818,(((12:0.9534643520038826,4:0.9534643520038826):0.9880663550995563,10:1.941530707103439):0.2004608203379583,(9:1.263630754394565,(11:0.8963804416209192,3:0.8963804416209192):0.36725031277364584):0.8783607730468321):0.04218292777041155):0.0;
tree STATE_130000 = ((((13:0.6842490585378314,8:0.6842490585378314):0.302374897138985,7:0.9866239556768164):0.6025705526554024,(6:1.207895291874252,((1:0.3990324996545427,2:0.3990324996545427):0.3441926108562947,5:0.7432251105108374):0.46467018136341465):0.3812992164579667):0.5289433918770137,(((12:0.9820291811718256,4:0.9820291811718256):1.0684809299679892,10:2.0505101111398147):0.03658898454565218,(9:1.4332475765984736,(11:0.8933219055207214,3:0.8933219055207214):0.5399256710777521):0.6538515190869933):0.031038804523765506):0.0;
tree STATE_131000 = ((((13:0.8561701900938261,8:0.8561701900938261):0.23975312427731232,7:1.0959233143711384):0.5961953996487284,(6:1.1830846974866707,((1:0.44535527094638194,2:0.44535527094638194):0.3277111241965742,5:0.7730663951429562):0.4100183023437145):0.5090340165331961):0.5100949859751449,(((12:1.0076167350105447,4:1.0076167350105447):1.1207264965450798,10:2.1283432315556245):0.04323473122000543,(9:1.1825247579486737,(11:0.8432549754596658,3:0.8432549754596658):0.33926978248900796):0.9890532048269562):0.03063573721938173):0.0;
tree STATE_132000 = ((((12:1.0870373307119536,4:1.0870373307119536):1.0507610086723542,10:2.137798339384308):0.017841944378337526,(((13:0.6491094340062473,8:0.6491094340062473):0.25533398821480957,7:0.9044434222210569):0.8107828487209481,(6:1.2397691989191848,((1:0.40254118137249967,2:0.40254118137249967):0.33364185059636947,5:0.7361830319688691):0.5035861669503157):0.47545707202282017):0.4404140128206404):0.06867456583108922,(9:1.2217040354423665,(11:0.7728293212873034,3:0.7728293212873034):0.4488747141550631):1.002610814151368):0.0;
tree STATE_133000 = ((((13:0.6892814304713748,8:0.6892814304713748):0.2475609817933746,7:0.9368424122647494):0.5887726942451694,(6:1.063086390466791,((1:0.34055788906296447,2:0.34055788906296447):0.3391982809950951,5:0.6797561700580596):0.38333022040873155):0.46252871604312773):0.482052612230365,((10:1.974972229480449,(9:1.25873811266464,(11:0.8325140422871191,3:0.8325140422871191):0.42622407037752086):0.7162341168158091):0.010902357338298252,(12:0.9295681372274011,4:0.9295681372274011):1.0563064495913461):0.021793131921536535):0.0;
tree STATE_134000 = ((((13:0.679354283990212,8:0.679354283990212):0.32708177566578156,7:1.0064360596559936):0.5738467757791177,(6:1.1707697751069288,((1:0.36917794178851054,2:0.36917794178851054):0.3727737627421382,5:0.7419517045306487):0.4288180705762801):0.40951306032818247):0.5042077279046953,((10:2.027411671299685,(12:0.9743550305190811,4:0.9743550305190811):1.053056640780604):0.017052892661711727,(9:1.245336720760716,(11:0.9391614411660842,3:0.9391614411660842):0.30617527959463176):0.7991278432006808):0.04002599937840978):0.0;
tree STATE_135000 = ((((8:0.6822788019381674,7:0.6822788019381674):0.29297260351715226,13:0.9752514054553196):0.6717272623971164,(6:1.1573941026307641,((1:0.3467925024697462,2:0.3467925024697462):0.3344309944402322,5:0.6812234969099784):0.47617060572078573):0.48958456522167193):0.49486103632928935,((12:0.8799950778545803,4:0.8799950778545803):1.2339874027389386,(10:2.0065591914857177,(9:1.3023940627935129,(11:0.978419277214796,3:0.978419277214796):0.32397478557871684):0.7041651286922048):0.10742328910780108):0.027857223588206637):0.0;
tree STATE_136000 = ((((8:0.7243713723523323,7:0.7243713723523323):0.23225247230120305,13:0.9566238446535353):0.595969156939782,(6:1.1959139981378428,((1:0.3505152053052153,2:0.3505152053052153):0.3678340447636673,5:0.7183492500688826):0.4775647480689602):0.35667900345547454):0.5992695677490971,((12:0.9910663969495579,4:0.9910663969495579):1.1442985985765455,(10:2.0744287309980836,(9:1.2202121262626293,(11:0.9169492938338939,3:0.9169492938338939):0.3032628324287354):0.8542166047354542):0.06093626452801981):0.016497573816311117):0.0;
tree STATE_137000 = ((((8:0.6958537021302366,7:0.6958537021302366):0.20961584694476765,13:0.9054695490750042):0.6634698484212205,(6:1.1408180106031458,((1:0.3242229369908949,2:0.3242229369908949):0.3894496607563914,5:0.7136725977472863):0.4271454128558595):0.4281213868930789):0.5181205678301635,((12:0.9293365737427464,4:0.9293365737427464):1.1359353373373016,(10:2.0352940972982814,(9:1.188772855889334,(11:0.8618921149576991,3:0.8618921149576991):0.3268807409316349):0.8465212414089474):0.02997781378176656):0.021788054246340227):0.0;
tree STATE_138000 = (((7:0.8836518101042784,(8:0.630956261594966,13:0.630956261594966):0.2526955485093124):0.6728430239538191,(6:1.0907754965986642,((1:0.4590848279412378,2:0.4590848279412378):0.27171415292397955,5:0.7307989808652173):0.3599765157334469):0.4657193374594333):0.5785876860840364,((12:0.8490802022308822,4:0.8490802022308822):1.2370541904750616,(10:2.0209242745464833,(9:1.169986113441308,(11:0.7756430991393988,3:0.7756430991393988):0.3943430143019093):0.8509381611051752):0.06521011815946043):0.04894812743619026):0.0;
tree STATE_139000 = (((7:0.9781059876917177,(8:0.6686917102835743,13:0.6686917102835743):0.3094142774081434):0.6144964420621684,(6:1.1537226639395157,((1:0.3858315046797941,2:0.3858315046797941):0.38282784988740237,5:0.7686593545671965):0.38506330937231925):0.4388797658143704):0.5643705863777857,((10:2.0664434870713806,(12:1.0064950721093526,4:1.0064950721093526):1.059948414962028):0.04317146501783098,(9:1.3124908065383185,(11:0.8793603828385662,3:0.8793603828385662):0.4331304236997523):0.7971241455508931):0.047358064042460235):0.0;
tree STATE_140000 = (((7:0.8633502227213454,(8:0.6336001671834457,13:0.6336001671834457):0.22975005553789973):0.7917552352882222,(6:1.2137412980264952,((1:0.3596550097164701,2:0.3596550097164701):0.41866269558588726,5:0.7783177053023573):0.4354235927241379):0.44136415998307243):0.5009594977000555,((10:2.0433268216042166,(12:0.9683078403949996,4:0.9683078403949996):1.075018981209217):0.06940497467392293,(9:1.301104520779118,(11:0.9301313242969362,3:0.9301313242969362):0.37097319648218186):0.8116272754990215):0.04333315943148364):0.0;
tree STATE_141000 = (((7:0.8455236657255765,(8:0.5840810251506399,13:0.5840810251506399):0.2614426405749366):0.7297737080446467,(6:1.1471761169114147,((1:0.4178900535964693,2:0.4178900535964693):0.3144841474640024,5:0.7323742010604717):0.41480191585094306):0.4281212568588084):0.5465834236358327,((10:2.0928825942861264,(9:1.2499023689358697,(11:0.772932018750378,3:0.772932018750378):0.4769703501854917):0.8429802253502567):0.0023112816105861356,(12:0.9757437366074581,4:0.9757437366074581):1.1194501392892544):0.026686921509343264):0.0;
tree STATE_142000 = (((7:0.9058841590686783,(8:0.6300169579894274,13:0.6300169579894274):0.2758672010792509):0.6433358130435952,(6:1.1570533415387962,((1:0.44751948537999126,2:0.44751948537999126):0.3366250176545105,5:0.7841445030345018):0.37290883850429446):0.3921666305734772):0.6509665388746055,((9:1.2404599301791366,(11:0.8038150008877978,3:0.8038150008877978):0.4366449292913388):0.931259571807822,((12:0.9410087871945998,4:0.9410087871945998):1.1239502175302798,10:2.0649590047248796):0.10676049726207903):0.028467008999920385):0.0;
tree STATE_143000 = (((7:0.9225012688461685,(8:0.602342927855181,13:0.602342927855181):0.3201583409909875):0.6597542471554028,(6:1.0705161361683988,((1:0.36562906271970236,2:0.36562906271970236):0.33336582530946285,5:0.6989948880291652):0.3715212481392336):0.5117393798331724):0.5712817007479423,((9:1.2007213820503961,(11:0.8555300616102174,3:0.8555300616102174):0.34519132044017875):0.934234261119619,((12:1.014109192106123,4:1.014109192106123):1.1080461449534753,10:2.1221553370595982):0.012800306110416937):0.0185815735794983):0.0;
tree STATE_144000 = (((7:1.0181342632086472,(8:0.6362781316523507,13:0.6362781316523507):0.3818561315562965):0.5928156618382037,(6:1.1057442107179782,((1:0.3430656620640542,2:0.3430656620640542):0.4193303227405748,5:0.762395984804629):0.34334822591334924):0.5052057143288726):0.46525854410828105,((9:1.265442140770633,(11:0.8307292784469366,3:0.8307292784469366):0.43471286232369655):0.7332912519372203,(10:1.9302024374509048,(12:1.009279058716536,4:1.009279058716536):0.9209233787343689):0.06853095525694863):0.07747507644727847):0.0;
tree STATE_145000 = (((7:0.8591432378121733,(8:0.5613437314454728,13:0.5613437314454728):0.2977995063667005):0.6756085434791206,(6:1.087188347693599,((1:0.38583402937860684,2:0.38583402937860684):0.33650384440045417,5:0.722337873779061):0.36485047391453806):0.4475634335976948):0.496759042735067,((9:1.2195979135527928,(11:0.8291020410125278,3:0.8291020410125278):0.39049587254026497):0.7761658534207703,(10:1.9032530671995695,(12:0.9814327154502547,4:0.9814327154502547):0.9218203517493149):0.09251069977399351):0.03574705705279779):0.0;
tree STATE_146000 = (((7:0.9470778370597298,(8:0.5942686500904457,13:0.5942686500904457):0.3528091869692841):0.6423394405043897,(6:1.213076590089715,((1:0.463015956511272,2:0.463015956511272):0.3503729860265808,5:0.8133889425378528):0.39968764755186215):0.37634068747440463):0.542440777223083,((9:1.2016303635027414,(11:0.9029499947621069,3:0.9029499947621069):0.2986803687406345):0.887330242081914,(10:2.039945188130221,(12:0.7875797358061444,4:0.7875797358061444):1.2523654523240766):0.049015417454434385):0.04289744920254712):0.0;
tree STATE_147000 = (((7:0.9489985191644914,(8:0.6127370526526926,13:0.6127370526526926):0.3362614665117988):0.6293770863786907,(6:1.116729353052965,((1:0.37337564155998315,2:0.37337564155998315):0.34806277655639095,5:0.7214384181163741):0.39529093493659084):0.4616462524902172):0.5866603989147943,((9:1.1494371545114044,(11:0.8430495911456374,3:0.8430495911456374):0.306387563365767):0.922514162133969,(10:2.0244712565527867,(12:0.8607378570035636,4:0.8607378570035636):1.1637333995492232):0.04748006009258665):0.09308468781260304):0.0;
tree STATE_148000 = (((7:0.9097075162472825,(8:0.589787696838098,13:0.589787696838098):0.31991981940918457):0.6021272459871481,(6:1.0818637308250167,((1:0.36469206715666735,2:0.36469206715666735):0.2910126334154012,5:0.6557047005720685):0.4261590302529482):0.42997103140941384):0.5109927335931679,((9:1.1832908009923613,(11:0.8475447163046591,3:0.8475447163046591):0.3357460846877022):0.812144267271121,(10:1.9788685066715355,(12:0.917099598677277,4:0.917099598677277):1.0617689079942585):0.016566561591946805):0.027392427564116195):0.0;
tree STATE_149000 = (((7:1.0169370278763312,(8:0.7471082811307819,13:0.7471082811307819):0.26982874674554935):0.5547422241596462,(6:1.104651574119247,((1:0.3828111696042952,2:0.3828111696042952):0.33636208835354486,5:0.71917325795784):0.38547831616140704):0.4670276779167304):0.5690053957131687,((9:1.3284308914826264,(11:0.8800559297710463,3:0.8800559297710463):0.4483749617115801):0.7771369479644492,(10:2.0812841713024413,(12:0.9086476055154102,4:0.9086476055154102):1.172636565787031):0.02428366814463434):0.035116808302070535):0.0;
tree STATE_150000 = (((7:0.9420894306944784,(8:0.7139244121029983,13:0.7139244121029983):0.22816501859148008):0.6301134704738932,(6:1.2237498786073902,((1:0.3862651542320877,2:0.3862651542320877):0.33980500592996193,5:0.7260701601620496):0.49767971844534054):0.34845302256098143):0.5927562330197909,((9:1.2790527300266892,(11:0.8853561669883302,3:0.8853561669883302):0.393696563038359):0.8506147094200343,(10:2.0706444701904454,(12:1.0132692539784836,4:1.0132692539784836):1.0573752162119618):0.059022969256278035):0.035291694741439006):0.0;
tree STATE_151000 = (((7:0.9635885792828915,(8:0.5866987378806189,13:0.5866987378806189):0.37688984140227266):0.6196741955218814,(6:1.1244613588649763,((1:0.41893470746841893,2:0.41893470746841893):0.32282836252138297,5:0.7417630699898019):0.38269828887517443):0.4588014159397966):0.47095491791294797,((9:1.2137118659456685,(11:0.8952595717004839,3:0.8952595717004839):0.3184522942451846):0.766175784645635,(10:1.9718287431334423,(12:0.8769901393008329,4:0.8769901393008329):1.0948386038326094):0.008058907457861197):0.07433004212641747):0.0;
tree STATE_152000 = (((7:0.9188999499826433,(8:0.5676627760517663,13:0.5676627760517663):0.35123717393087706):0.7772270020612608,(6:1.1718003283714742,((1:0.40683038843150054,2:0.40683038843150054):0.3693467298674773,5:0.7761771182989778):0.39562321007249635):0.52432662367243):0.5747628922163486,((10:2.1202470908315014,(9:1.3011178404271206,(11:0.8600683817590566,3:0.8600683817590566):0.441049458668064):0.8191292504043808):0.015047547084089175,(12:1.0128587735899373,4:1.0128587735899373):1.1224358643256533):0.13559520634466216):0.0;
tree STATE_153000 = ((9:1.3520590102639478,(11:0.883487510771213,3:0.883487510771213):0.4685714994927348):0.8607288055107809,(((7:0.9649814175347763,(8:0.5890739460153935,13:0.5890739460153935):0.37590747151938275):0.6842678754841677,(6:1.2135099092344963,((1:0.3942801871954489,2:0.3942801871954489):0.38721663175765886,5:0.7814968189531077):0.43201309028138857):0.43573938378444765):0.5605793063929898,((12:1.037371080651948,4:1.037371080651948):1.0150073056565105,10:2.0523783863084586):0.15745021310347518):0.0029592163627949475):0.0;
tree STATE_154000 = ((9:1.1916523901120697,(11:0.7293290002378923,3:0.7293290002378923):0.4623233898741774):0.920060430927458,(((7:0.9909807723259655,(8:0.7317421307461653,13:0.7317421307461653):0.25923864157980014):0.6169553858272424,(6:1.0729169158386265,((1:0.35122571480706616,2:0.35122571480706616):0.3526007648993404,5:0.7038264797064065):0.3690904361322199):0.5350192423145814):0.49181446199776646,((12:0.9167123432597677,4:0.9167123432597677):1.1235617089796932,10:2.040274052239461):0.059476567911513456):0.011962200888553376):0.0;
tree STATE_155000 = (((7:0.8675343351709093,(8:0.6488275530210488,13:0.6488275530210488):0.2187067821498605):0.6384706846891213,(6:1.1320706090557435,((1:0.3306449464040748,2:0.3306449464040748):0.3851182144254127,5:0.7157631608294875):0.416307448226256):0.373934410804287):0.5095895225577052,(((12:0.8793313191985469,4:0.8793313191985469):1.0967163866026417,10:1.9760477058011885):0.0010012430772730063,(9:1.2221032131289524,(11:0.8702965596683475,3:0.8702965596683475):0.3518066534606049):0.7549457357495091):0.038545593539274225):0.0;
tree STATE_156000 = (((7:0.9208618009595229,(8:0.6127909599828953,13:0.6127909599828953):0.3080708409766275):0.7223061791453342,(6:1.1524269212389828,((1:0.32636499150165954,2:0.32636499150165954):0.47137084097350757,5:0.7977358324751671):0.3546910887638157):0.49074105886587427):0.48380702866225955,((10:2.0523319782829677,(12:0.9676600208710755,4:0.9676600208710755):1.0846719574118922):0.03116980033622596,(9:1.2252800058974818,(11:0.8280275485876111,3:0.8280275485876111):0.3972524573098707):0.8582217727217119):0.043473230147923037):0.0;
tree STATE_157000 = (((7:0.918685943792098,(8:0.6263028454987067,13:0.6263028454987067):0.29238309829339126):0.6044901554615907,(6:1.141206514378783,((1:0.44522407945818643,2:0.44522407945818643):0.27765508620371004,5:0.7228791656618965):0.4183273487168866):0.3819695848749056):0.6252807624009398,((10:2.054374496381319,(12:0.9016082781656305,4:0.9016082781656305):1.1527662182156884):0.06320720233410881,(9:1.29454591723804,(11:0.9099227619402753,3:0.9099227619402753):0.3846231552977647):0.8230357814773877):0.030875162939200784):0.0;
tree STATE_158000 = (((7:0.8218664347752105,(8:0.589819426683223,13:0.589819426683223):0.23204700809198753):0.8002318915250823,(6:1.167007117973612,((1:0.3236668291946845,2:0.3236668291946845):0.4293498979556758,5:0.7530167271503603):0.4139903908232516):0.45509120832668093):0.45099724151200205,((10:2.0158643226578485,(12:0.9533934339372692,4:0.9533934339372692):1.0624708887205794):0.006095626018088218,(9:1.266693446522715,(11:0.9204548374702451,3:0.9204548374702451):0.34623860905246995):0.7552665021532217):0.05113561913635811):0.0;
tree STATE_159000 = (((7:0.9605289522186085,(8:0.7030828309993948,13:0.7030828309993948):0.2574461212192136):0.6054834521700496,(6:1.054336541745206,((1:0.424107035687414,2:0.424107035687414):0.3024477662704807,5:0.7265548019578947):0.3277817397873113):0.5116758626434521):0.5329506144484919,((10:2.0743223943116957,(9:1.235414873033646,(11:0.8137543418662985,3:0.8137543418662985):0.4216605311673476):0.8389075212780497):0.01761285963859649,(12:0.9108219677664657,4:0.9108219677664657):1.1811132861838265):0.007027764886857746):0.0;
tree STATE_160000 = (((7:1.0193360430664982,(8:0.6526257614394564,13:0.6526257614394564):0.3667102816270418):0.6564180552823162,(6:1.176916551865947,((1:0.4152042982430879,2:0.4152042982430879):0.3124098195187779,5:0.7276141177618658):0.4493024341040812):0.4988375464828674):0.43281577258401827,((10:2.065971846357913,(9:1.1697144694821662,(11:0.7814011928424348,3:0.7814011928424348):0.38831327663973136):0.8962573768757467):0.0030521425715184236,(12:1.059945445945958,4:1.059945445945958):1.0090785429834732):0.03954588200340137):0.0;
tree STATE_161000 = (((7:0.9316511558762453,(8:0.6454311380836644,13:0.6454311380836644):0.2862200177925809):0.6537083734581914,(6:1.216796701005196,((1:0.4419708870267883,2:0.4419708870267883):0.38674943718704663,5:0.8287203242138349):0.3880763767913612):0.3685628283292406):0.5239720269889041,((9:1.3879800479485094,(11:0.9651676778125373,3:0.9651676778125373):0.42281237013597206):0.6835358611462392,((12:1.0013679711904695,4:1.0013679711904695):1.0304162794524783,10:2.0317842506429478):0.03973165845180082):0.03781564722859221):0.0;
tree STATE_162000 = (((10:2.070819376999459,(9:1.2805358644491087,(11:0.9498754421343952,3:0.9498754421343952):0.3306604223147135):0.7902835125503502):0.05939045094164408,(12:1.0591423070040102,4:1.0591423070040102):1.0710675209370928):0.014512831589557962,((7:1.0122569820376608,(8:0.7387258674833963,13:0.7387258674833963):0.2735311145542645):0.6038567127245904,(6:1.1749902921528024,((1:0.38482377733158757,2:0.38482377733158757):0.41527053247619106,5:0.8000943098077786):0.37489598234502375):0.4411234026094488):0.5286089647684098):0.0;
tree STATE_163000 = (((10:2.117432777699774,(9:1.3970152146229944,(11:0.9407484626627106,3:0.9407484626627106):0.45626675196028377):0.7204175630767795):0.005439062996004829,(12:0.9622107526347273,4:0.9622107526347273):1.1606610880610515):0.03141003681842314,((7:0.8865773736277638,(8:0.561629369107195,13:0.561629369107195):0.3249480045205688):0.676504788556451,(6:1.2090826356012134,((1:0.3821244477456687,2:0.3821244477456687):0.4445725039725111,5:0.8266969517181798):0.3823856838830336):0.3539995265830014):0.591199715329987):0.0;
tree STATE_164000 = ((((9:1.3389300365403982,(11:0.8550806023556844,3:0.8550806023556844):0.4838494341847138):0.682836988508615,(12:1.044973031545866,4:1.044973031545866):0.9767939935031471):0.016851868142914395,10:2.0386188931919276):0.03328995057676076,((7:0.8792752195988611,(8:0.6344676753302023,13:0.6344676753302023):0.2448075442686588):0.6678461658469383,(6:1.0368958146624734,((1:0.32645845107438937,2:0.32645845107438937):0.37435063958616016,5:0.7008090906605495):0.33608672400192385):0.5102255707833261):0.5247874583228889):0.0;
tree STATE_165000 = ((((12:0.9532828466399108,4:0.9532828466399108):1.2237846760920528,((7:1.0095964672825306,(8:0.7106253684401151,13:0.7106253684401151):0.29897109884241546):0.6312933799264506,(6:1.1820215290656781,((1:0.3378482196010008,2:0.3378482196010008):0.4586314002385497,5:0.7964796198395505):0.38554190922612763):0.4588683181433031):0.5361776755229823):0.03239782581494666,10:2.2094653485469102):0.02096800539977517,(9:1.3855980911914587,(11:0.9132971141159176,3:0.9132971141159176):0.4723009770755411):0.8448352627552267):0.0;
tree STATE_166000 = ((9:1.2799347029773902,(11:0.8323060764247742,3:0.8323060764247742):0.44762862655261604):0.8669723819653166,(((7:0.9860109326257804,(8:0.736335368792227,13:0.736335368792227):0.24967556383355338):0.5169849914083402,(6:1.0883469313475398,((1:0.39366582816552165,2:0.39366582816552165):0.3369433960529278,5:0.7306092242184494):0.35773770712909037):0.41464899268658084):0.6148224208152202,(10:2.0809742197778003,(12:0.999940454980839,4:0.999940454980839):1.0810337647969612):0.03684412507154056):0.029088740093365928):0.0;
tree STATE_167000 = (((7:0.8323985296923656,(8:0.5982724765238492,13:0.5982724765238492):0.23412605316851642):0.747614392082732,(6:1.1398721099318387,((1:0.3235345695611716,2:0.3235345695611716):0.4767393187252759,5:0.8002738882864475):0.3395982216453912):0.4401408118432588):0.6071129501322634,(((9:1.3332631437764504,(11:0.9146146799978697,3:0.9146146799978697):0.41864846377858067):0.7870885761384754,(12:0.9613771481055113,4:0.9613771481055113):1.1589745718094144):0.024693313459003274,10:2.145045033373929):0.04208083853343192):0.0;
tree STATE_168000 = (((7:0.965078147948325,(8:0.7376674551798964,13:0.7376674551798964):0.22741069276842862):0.6190641770645355,(6:1.1138010070756188,((1:0.3534532246622659,2:0.3534532246622659):0.4029958401463838,5:0.7564490648086497):0.3573519422669691):0.47034131793724177):0.5612625637126758,(((9:1.1981342483292077,(11:0.825325136833316,3:0.825325136833316):0.3728091114958917):0.8824416229808907,(12:0.8763186616148498,4:0.8763186616148498):1.2042572096952484):0.004199476784482403,10:2.0847753480945808):0.0606295406309556):0.0;
tree STATE_169000 = (((7:0.9784778296667338,(8:0.716829802738032,13:0.716829802738032):0.2616480269287018):0.6703489777120097,(6:1.0484699741988306,((1:0.32600809692290117,2:0.32600809692290117):0.3384869116028672,5:0.6644950085257684):0.3839749656730622):0.600356833179913):0.48579203158168527,((9:1.2528943286427774,(11:0.8550262258074274,3:0.8550262258074274):0.39786810283535):0.8395879991783648,(10:2.0648503679078383,(12:0.8696682391898292,4:0.8696682391898292):1.195182128718009):0.027631959913303916):0.042136511139286625):0.0;
tree STATE_170000 = (((7:0.9201102187746303,(8:0.5643034789671848,13:0.5643034789671848):0.3558067398074455):0.5993923997145062,(6:1.1365172000211619,((1:0.3392423298870275,2:0.3392423298870275):0.35647553266069465,5:0.6957178625477222):0.4407993374734397):0.3829854184679746):0.5931017130079699,((9:1.2013025269241353,(11:0.8278084293740123,3:0.8278084293740123):0.37349409755012297):0.8826618013487801,(10:2.0160113075044332,(12:0.9142629567019765,4:0.9142629567019765):1.1017483508024566):0.0679530207684822):0.028640003224190913):0.0;
tree STATE_171000 = (((7:0.9853719547218815,(8:0.7210100017518027,13:0.7210100017518027):0.2643619529700788):0.7058662827865436,(6:1.343094953240283,((1:0.38271068068656705,2:0.38271068068656705):0.34492690444133894,5:0.727637585127906):0.615457368112377):0.34814328426814223):0.5953517254727871,((12:1.0057959749231384,4:1.0057959749231384):1.1834626917721176,((9:1.3048705363925959,(11:1.035172876773131,3:1.035172876773131):0.2696976596194649):0.8507165776753465,10:2.1555871140679423):0.033671552627313694):0.09733129628595627):0.0;
tree STATE_172000 = (((9:1.1917065021780577,(11:0.9140512436958218,3:0.9140512436958218):0.27765525848223593):0.7413851469682791,10:1.9330916491463368):0.15786690880260146,((12:0.9006546603142264,4:0.9006546603142264):1.150068426276225,((7:0.8375773712640113,(8:0.5671238793371538,13:0.5671238793371538):0.2704534919268575):0.7126037054289986,(6:1.1547661492126324,((1:0.3949602013752007,2:0.3949602013752007):0.29360729865997015,5:0.6885675000351709):0.46619864917746157):0.39541492748037754):0.5005420098974414):0.04023547135848693):0.0;
tree STATE_173000 = ((((7:0.8726500858477513,(8:0.5367735582659053,13:0.5367735582659053):0.33587652758184594):0.6564361948869923,(6:1.2015554502347048,((1:0.3961161984186985,2:0.3961161984186985):0.37701036197425863,5:0.7731265603929571):0.42842888984174765):0.32753083050003884):0.6514823135103638,((9:1.29768827782551,(11:0.8926361800442014,3:0.8926361800442014):0.4050520977813087):0.8753933198849011,(12:0.9240572658244645,4:0.9240572658244645):1.2490243318859466):0.0074869965346962):0.010741875924070055,10:2.1913104701691775):0.0;
tree STATE_174000 = (((7:0.8539545184617836,(8:0.5937159663914074,13:0.5937159663914074):0.26023855207037616):0.7947579552349364,(6:1.146127980846011,((1:0.3875578888550266,2:0.3875578888550266):0.4189215501669362,5:0.8064794390219628):0.33964854182404813):0.502584492850709):0.4235045037282832,(((9:1.331573532607552,(11:0.940090680796632,3:0.940090680796632):0.3914828518109199):0.6907043242926556,10:2.0222778569002076):0.03923298267663711,(12:0.966722861861431,4:0.966722861861431):1.0947879777154137):0.010706137848158548):0.0;
tree STATE_175000 = (((7:1.0119876400412284,(8:0.6530920279998166,13:0.6530920279998166):0.35889561204141185):0.6109462042630152,(6:1.0777385360198488,((1:0.3601565908449582,2:0.3601565908449582):0.28890495770541,5:0.6490615485503682):0.4286769874694806):0.5451953082843948):0.468364103451135,(((9:1.250937042637206,(11:0.8594942049406745,3:0.8594942049406745):0.39144283769653143):0.7864787180647912,10:2.037415760701997):0.007985706888081978,(12:0.9202247853165085,4:0.9202247853165085):1.1251766822735707):0.04589648016529946):0.0;
tree STATE_176000 = (((7:0.8609870601450941,(8:0.6272175445168526,13:0.6272175445168526):0.23376951562824144):0.5537028716453704,(6:1.043137559227831,((1:0.42662199690789765,2:0.42662199690789765):0.2893649894363874,5:0.715986986344285):0.3271505728835459):0.3715523725626335):0.7382248316539002,(((9:1.332475118828652,(11:0.9005255995108711,3:0.9005255995108711):0.431949519317781):0.7056872338601241,10:2.038162352688776):0.06380488672902151,(12:1.0062382757818262,4:1.0062382757818262):1.0957289636359715):0.05094752402656688):0.0;
tree STATE_177000 = (((7:0.9026612682035045,(8:0.6111462762230482,13:0.6111462762230482):0.2915149919804563):0.7271032015672663,(6:1.1503788780764765,((1:0.3347952147288676,2:0.3347952147288676):0.4104835304595748,5:0.7452787451884424):0.40510013288803415):0.4793855916942942):0.5238238830643016,(((9:1.2529516377739005,(11:0.949644884319371,3:0.949644884319371):0.3033067534545295):0.8642012508617063,10:2.117152888635607):0.013022551586455045,(12:0.9650800053434275,4:0.9650800053434275):1.1650954348786344):0.023412912613010484):0.0;
tree STATE_178000 = (((7:0.8984734800766702,(8:0.7253057259759069,13:0.7253057259759069):0.17316775410076324):0.7061568822983971,(6:1.1317056216560781,((1:0.3977130666105132,2:0.3977130666105132):0.412232612434158,5:0.8099456790446712):0.32175994261140695):0.47292474071898916):0.5424905902728441,(((9:1.2899692249413037,(11:0.8991345090869598,3:0.8991345090869598):0.39083471585434393):0.8077730399084209,10:2.0977422648497246):0.03170832121443867,(12:0.9200693113591536,4:0.9200693113591536):1.2093812747050097):0.0176703665837481):0.0;
tree STATE_179000 = (((7:0.8630474865063781,(8:0.6230608034617235,13:0.6230608034617235):0.23998668304465454):0.6908885797832166,(6:1.1063903867224976,((1:0.3583472338225509,2:0.3583472338225509):0.33300921331217354,5:0.6913564471347244):0.4150339395877731):0.4475456795670971):0.5329484406780243,((9:1.1971961399521316,(11:0.8566644221643241,3:0.8566644221643241):0.34053171778780744):0.8506755802983741,((12:0.936231119724085,4:0.936231119724085):1.0684599350199147,10:2.004691054744):0.0431806655065059):0.03901278671711328):0.0;
tree STATE_180000 = (((7:0.923083222704562,(8:0.6753043736169693,13:0.6753043736169693):0.24777884908759273):0.5798834295453725,(6:1.1161370100042736,((1:0.3254814450174313,2:0.3254814450174313):0.4121042862540782,5:0.7375857312715095):0.37855127873276406):0.38682964224566097):0.5211520505295006,((9:1.1869443380763105,(11:0.8204326036116358,3:0.8204326036116358):0.36651173446467467):0.7826081240471581,((12:0.8839267816488073,4:0.8839267816488073):1.0715457379666526,10:1.9554725196154599):0.014079942508008703):0.0545662406559666):0.0;
tree STATE_181000 = (((7:0.8855321394671511,(8:0.5747971902243993,13:0.5747971902243993):0.3107349492427518):0.8043542674618447,(6:1.163822141802763,((1:0.41724186516212053,2:0.41724186516212053):0.2813288736437228,5:0.6985707388058433):0.4652514029969197):0.5260642651262328):0.49889977614060754,((9:1.214568543008472,(11:0.8861178787058508,3:0.8861178787058508):0.32845066430262126):0.9502518428459836,((12:0.914555300938782,4:0.914555300938782):1.2149045187484155,10:2.1294598196871974):0.035360566167258245):0.02396579721514769):0.0;
tree STATE_182000 = (((7:0.8537305465367222,(8:0.6244303750537308,13:0.6244303750537308):0.22930017148299142):0.6724255759327622,(6:1.0753891080913234,((1:0.3716136597754098,2:0.3716136597754098):0.28204475987908634,5:0.6536584196544961):0.42173068843682726):0.450767014378161):0.6324599867700267,((9:1.2399580809137924,(11:0.8324356875032608,3:0.8324356875032608):0.40752239341053165):0.8660881145848378,((12:1.014652529000295,4:1.014652529000295):0.9922546547430735,10:2.0069071837433685):0.09913901175526174):0.052569913740880825):0.0;
tree STATE_183000 = ((12:0.8996730682631802,4:0.8996730682631802):1.248971819672194,(((7:1.03302812231687,(8:0.7830386253790959,13:0.7830386253790959):0.24998949693777417):0.47248080168551043,(6:1.0058601322207705,((1:0.4297545880902998,2:0.4297545880902998):0.25464148322785923,5:0.684396071318159):0.3214640609026115):0.4996487917816099):0.6207799696432799,((9:1.2207145094389515,(11:0.7977604089062059,3:0.7977604089062059):0.4229541005327456):0.876508609401871,10:2.0972231188408226):0.02906577480483774):0.0223559942897138):0.0;
tree STATE_184000 = ((9:1.2642430240818698,(11:0.8928410640257395,3:0.8928410640257395):0.37140196005613035):0.9334324133533567,(((7:0.9101228555645151,(8:0.6055743131414769,13:0.6055743131414769):0.3045485424230382):0.694556546131248,(6:1.1626048733389849,((1:0.3497326972712898,2:0.3497326972712898):0.37914942337495755,5:0.7288821206462474):0.4337227526927375):0.4420745283567782):0.5740570772310789,((12:0.9765395173957815,4:0.9765395173957815):1.1946501243371697,10:2.1711896417329513):0.00754683719389071):0.018938958508384562):0.0;
tree STATE_185000 = ((9:1.2808182162428523,(11:0.9709136154558773,3:0.9709136154558773):0.309904600786975):0.8017520875464521,(((7:0.9150526087526571,(8:0.5596435177683001,13:0.5596435177683001):0.355409090984357):0.6889989731405088,(6:1.1206394961863355,((1:0.36278289436252337,2:0.36278289436252337):0.3781596399313379,5:0.7409425342938613):0.37969696189247426):0.4834120857068305):0.47551377781063153,((12:0.9439531813649144,4:0.9439531813649144):1.0434701075901103,10:1.9874232889550245):0.09214207074877301):0.0030049440855068887):0.0;
tree STATE_186000 = ((12:1.0249141366296173,4:1.0249141366296173):1.1600704257103902,((9:1.2922321592689525,(11:0.9396675804893664,3:0.9396675804893664):0.35256457877958614):0.891768105574009,(((7:0.8554615361468522,(8:0.6472507780148801,13:0.6472507780148801):0.2082107581319721):0.718480893246579,(6:1.0858302180243564,((1:0.34871734107483504,2:0.34871734107483504):0.3914074375024232,5:0.7401247785772582):0.3457054394470982):0.4881122113690748):0.579016001663708,10:2.1529584310571392):0.03104183378582226):9.842974970459828E-4):0.0;
tree STATE_187000 = (((7:0.9197806256214549,(8:0.6604160030804467,13:0.6604160030804467):0.2593646225410082):0.6206037594081999,(6:1.1157797690596862,((1:0.40993288031045316,2:0.40993288031045316):0.2999447153901764,5:0.7098775957006296):0.40590217335905665):0.42460461596996857):0.58134129751065,(((12:0.9766920012939131,4:0.9766920012939131):1.0467164296967668,10:2.02340843099068):0.030145499288080746,(9:1.2936438797472303,(11:0.7951812095137298,3:0.7951812095137298):0.49846267023350044):0.7599100505315304):0.06817175226154415):0.0;
tree STATE_188000 = (((7:0.9721927069940225,(8:0.7042974817398735,13:0.7042974817398735):0.267895225254149):0.6361773459375816,(6:1.0058831536491366,((1:0.3482519697684828,2:0.3482519697684828):0.4158478248023375,5:0.7640997945708203):0.24178335907831627):0.6024868992824675):0.4181917937678159,(((12:0.9414560610940295,4:0.9414560610940295):1.0259588331450535,10:1.967414894239083):0.013504646967400724,(9:1.2598450554695275,(11:0.9561542937461243,3:0.9561542937461243):0.30369076172340326):0.7210744857369562):0.04564230549293624):0.0;
tree STATE_189000 = (((7:0.9571983437576069,(8:0.6174708309180847,13:0.6174708309180847):0.3397275128395222):0.5214182203967973,(6:1.0837140782798973,((1:0.3927623172672757,2:0.3927623172672757):0.29051528774724483,5:0.6832776050145205):0.4004364732653768):0.39490248587450694):0.6448442416544062,(((12:0.9598482081634465,4:0.9598482081634465):1.1272223110823028,10:2.0870705192457493):0.015350765130831334,(9:1.1838604793218308,(11:0.8213621956898008,3:0.8213621956898008):0.36249828363202996):0.9185608050547498):0.02103952143222987):0.0;
tree STATE_190000 = (((7:1.0168973481068462,(8:0.7057915590907872,13:0.7057915590907872):0.311105789016059):0.6431226371861494,(6:1.1434362906095508,((1:0.3751815069733516,2:0.3751815069733516):0.36062521601307873,5:0.7358067229864304):0.4076295676231204):0.5165836946834448):0.44397011370362205,(((12:0.981762057228214,4:0.981762057228214):1.0697704585761016,10:2.0515325158043156):0.03161641770279067,(9:1.2561787405059361,(11:0.9486425220576736,3:0.9486425220576736):0.3075362184482625):0.8269701930011701):0.020841165489511315):0.0;
tree STATE_191000 = (((7:0.9975824746320816,(8:0.6851681625999017,13:0.6851681625999017):0.31241431203217995):0.6141716438487801,(6:1.1254513726741053,((1:0.35956352161863003,2:0.35956352161863003):0.3631969113339899,5:0.7227604329526199):0.4026909397214854):0.48630274580675636):0.6370209796066055,(((12:1.095514993233359,4:1.095514993233359):1.120306983319055,(9:1.286320286023603,(11:0.8247055285929316,3:0.8247055285929316):0.4616147574306714):0.9295016905288112):0.009117691506345782,10:2.22493966805876):0.02383543002870736):0.0;
tree STATE_192000 = (((9:1.2498086582184957,(11:0.856347677224708,3:0.856347677224708):0.3934609809937878):0.8092975173782058,(10:2.0584071597629814,(12:0.9790670890441514,4:0.9790670890441514):1.07934007071883):6.99015833720118E-4):0.050782553491426796,((7:0.8777720513464214,(8:0.6689861154634403,13:0.6689861154634403):0.2087859358829811):0.7318539166828085,(6:1.130765595806804,((1:0.422561610313297,2:0.422561610313297):0.41335844103877006,5:0.835920051352067):0.2948455444547369):0.47886037222242606):0.5002627610588983):0.0;
tree STATE_193000 = (((9:1.408350068968427,(11:1.0199678387768283,3:1.0199678387768283):0.3883822301915987):0.8587668014309839,(10:2.2406855068746516,(12:1.0780122643082588,4:1.0780122643082588):1.1626732425663928):0.026431363524759277):0.0481186727245424,((7:0.8856488294267093,(8:0.6310165439148957,13:0.6310165439148957):0.2546322855118136):0.7838526894202673,(6:1.287131531009439,((1:0.38798460169616106,2:0.38798460169616106):0.4217339108364884,5:0.8097185125326495):0.4774130184767894):0.38236998783753773):0.6457340242769767):0.0;
tree STATE_194000 = (((7:1.0473337902825008,(8:0.6019530200559617,13:0.6019530200559617):0.4453807702265391):0.5927424780699271,(6:1.1613216373578819,((1:0.39088088424122797,2:0.39088088424122797):0.38135049682442396,5:0.7722313810656519):0.38909025629222993):0.47875463099454607):0.5824117999020793,((9:1.2104131020513642,(11:0.796150691658912,3:0.796150691658912):0.41426241039245226):0.9317980887307766,(10:2.1393887302688377,(12:1.0814819482298423,4:1.0814819482298423):1.0579067820389954):0.002822460513303149):0.08027687747236634):0.0;
tree STATE_195000 = (((7:1.0532884850918933,(8:0.6991067240869498,13:0.6991067240869498):0.3541817610049435):0.6578026019984466,(6:1.2176837509926581,((1:0.39517253837918,2:0.39517253837918):0.361622769310632,5:0.756795307689812):0.4608884433028462):0.49340733609768184):0.4386416993613107,((9:1.314866655637031,(11:0.886649565927515,3:0.886649565927515):0.428217089709516):0.805385997536588,(10:2.1010926397447482,(12:0.8685847947352094,4:0.8685847947352094):1.2325078450095388):0.019160013428870748):0.029480133278031673):0.0;
tree STATE_196000 = (((7:0.8842343667680124,(8:0.6689060861390576,13:0.6689060861390576):0.21532828062895482):0.681754324334892,(6:1.0908773173531967,((1:0.35742073811557395,2:0.35742073811557395):0.37102633735266966,5:0.7284470754682436):0.3624302418849531):0.4751113737497077):0.5872125820865846,((9:1.1395508771994607,(11:0.7807046156979578,3:0.7807046156979578):0.3588462615015029):0.9491364787333525,(10:2.0552968657265156,(12:0.9964431545985388,4:0.9964431545985388):1.0588537111279768):0.033390490206297585):0.06451391725667577):0.0;
tree STATE_197000 = (((7:0.8911435900095036,(8:0.6943056710861593,13:0.6943056710861593):0.19683791892334435):0.6721924098655411,(6:1.0737211753156177,((1:0.4155963323368225,2:0.4155963323368225):0.2966414257630235,5:0.712237758099846):0.3614834172157717):0.48961482455942695):0.5071990088091167,((9:1.263361017562969,(11:0.8978221667025088,3:0.8978221667025088):0.36553885086046023):0.7630350800439953,(10:1.950805853017239,(12:0.8679510103933077,4:0.8679510103933077):1.0828548426239313):0.07559024458972541):0.04413891107719703):0.0;
tree STATE_198000 = (((7:0.9076820690485298,(8:0.6895286644901442,13:0.6895286644901442):0.2181534045583856):0.6075301566526655,(6:1.0851502735484426,((1:0.40826478918632114,2:0.40826478918632114):0.28381068106330065,5:0.6920754702496218):0.39307480329882083):0.43006195215275267):0.5919925110647075,((10:2.011180321668693,(9:1.179728462521851,(11:0.7829991365714831,3:0.7829991365714831):0.3967293259503678):0.831451859146842):0.057444471456385315,(12:1.023244879875838,4:1.023244879875838):1.0453799132492403):0.03857994364082451):0.0;
tree STATE_199000 = (((7:1.000357951427283,(8:0.7012068885774438,13:0.7012068885774438):0.29915106284983906):0.5602132288306365,(6:1.1734099753401612,((1:0.3652660146195665,2:0.3652660146195665):0.4121759669411576,5:0.7774419815607241):0.39596799377943714):0.3871612049177582):0.6659300479006871,((10:2.190504737889949,(9:1.314433597459532,(11:0.8820662751255323,3:0.8820662751255323):0.43236732233399977):0.8760711404304169):0.004985784899562695,(12:1.0735387089074733,4:1.0735387089074733):1.1219518138820384):0.031010705369094893):0.0;
tree STATE_200000 = (((7:0.9307827411928978,(8:0.7661193839037612,13:0.7661193839037612):0.1646633572891366):0.7240671885536584,(6:1.199348531633682,((1:0.4524602074379407,2:0.4524602074379407):0.3760078229769652,5:0.8284680304149059):0.37088050121877614):0.45550139811287416):0.5780899164575302,(((9:1.3095404487606286,(11:1.019360210165909,3:1.019360210165909):0.29018023859471964):0.8510318807290427,(12:1.0030948648364297,4:1.0030948648364297):1.1574774646532415):0.0016461904251188209,10:2.16221851991479):0.07072132628929628):0.0;
tree STATE_201000 = (((6:1.1340165494524639,((1:0.3367997506841045,2:0.3367997506841045):0.3289087174965739,5:0.6657084681806784):0.46830808127178547):0.41205767371521196,(7:0.8791482080237284,(13:0.6006346106370272,8:0.6006346106370272):0.27851359738670123):0.6669260151439474):0.5971447875047384,(((12:0.9829389975204514,4:0.9829389975204514):1.0971773282238226,10:2.080116325744274):0.0021787300978077795,(9:1.3292957768155989,(11:0.9006410133034981,3:0.9006410133034981):0.42865476351210074):0.752999279026483):0.060923954830332416):0.0;
tree STATE_202000 = (((6:1.1635254550279894,((1:0.43509898221014864,2:0.43509898221014864):0.34077800292474136,5:0.77587698513489):0.3876484698930994):0.42443687322867785,(7:0.980045874301632,(13:0.7388320516451065,8:0.7388320516451065):0.24121382265652558):0.6079164539550352):0.5541614154527279,((12:0.8295226942832481,4:0.8295226942832481):1.2614128840735233,((9:1.2354989533010088,(11:0.9096977327847494,3:0.9096977327847494):0.32580122051625937):0.8034463328960249,10:2.0389452861970336):0.05199029215973772):0.05118816535262383):0.0;
tree STATE_203000 = (((6:1.0957019824302832,((1:0.36865965133838735,2:0.36865965133838735):0.4216559955676293,5:0.7903156469060166):0.30538633552426653):0.45708040102868597,(7:0.9159497049284216,(13:0.6712251276978801,8:0.6712251276978801):0.24472457723054153):0.6368326785305475):0.5286979585360569,((9:1.220882970463894,(11:0.8838583654615487,3:0.8838583654615487):0.3370246050023452):0.8376050003809679,((12:0.8559217801473925,4:0.8559217801473925):1.1681020420200734,10:2.024023822167466):0.034464148677396):0.02299237115016428):0.0;
tree STATE_204000 = (((6:0.9933200609661057,((1:0.2987223707264799,2:0.2987223707264799):0.33369885342792605,5:0.6324212241544059):0.36089883681169976):0.5671824312649172,(7:0.9610845232144734,(13:0.6294833255278215,8:0.6294833255278215):0.33160119768665186):0.5994179690165495):0.5693838013930692,(((9:1.2336575458496704,(11:0.8388747501691465,3:0.8388747501691465):0.3947827956805239):0.8431524580693055,(12:1.031579404582141,4:1.031579404582141):1.045230599336835):0.04302699544164312,10:2.119836999360619):0.010049294263473119):0.0;
tree STATE_205000 = ((9:1.277814057857125,(11:0.8219885429646954,3:0.8219885429646954):0.45582551489242973):0.9454056173019239,(((12:1.0352721419189586,4:1.0352721419189586):1.1102742662770504,10:2.145546408196009):0.01666492960696697,((6:1.1766056623392545,((1:0.43590137194328316,2:0.43590137194328316):0.35932256487667114,5:0.7952239368199543):0.38138172551930016):0.430595147694532,(7:0.9820871238665376,(13:0.7202724581406342,8:0.7202724581406342):0.2618146657259034):0.6251136861672488):0.5550105277691895):0.06100833735607303):0.0;
tree STATE_206000 = (((6:1.1830504977780523,((1:0.3623002579421246,2:0.3623002579421246):0.37423983940486694,5:0.7365400973469916):0.4465104004310607):0.38729255141805563,(7:1.038086032549296,(13:0.6301745224119868,8:0.6301745224119868):0.4079115101373092):0.5322570166468119):0.6417569808132546,(((12:0.9522168157129386,4:0.9522168157129386):1.1550301828800418,10:2.1072469985929803):0.007885353031616305,(9:1.282207555164592,(11:0.8833104309174217,3:0.8833104309174217):0.3988971242471703):0.8329247964600046):0.09696767838476594):0.0;
tree STATE_207000 = (((6:1.1590140488473306,((1:0.3677247577553314,2:0.3677247577553314):0.36950410967363234,5:0.7372288674289638):0.42178518141836685):0.4762430499033141,(7:0.924520208510627,(13:0.6412679079960629,8:0.6412679079960629):0.28325230051456407):0.7107368902400177):0.5638812398008617,(((12:0.8573896423794664,4:0.8573896423794664):1.2413318971839908,10:2.0987215395634573):0.012638296948721539,(9:1.227794371159858,(11:0.8679002194741985,3:0.8679002194741985):0.3598941516856595):0.8835654653523208):0.08777850203932758):0.0;
tree STATE_208000 = (((6:1.1689697080164736,((1:0.3450794869687365,2:0.3450794869687365):0.3870397529555882,5:0.7321192399243247):0.4368504680921489):0.47014960049249677,(7:1.0021137703558258,(13:0.7599316771614164,8:0.7599316771614164):0.24218209319440942):0.6370055381531445):0.5613431249416494,((9:1.291409053114655,(11:0.8856360268019042,3:0.8856360268019042):0.4057730263127507):0.8012612781338693,(10:2.0818335987634407,(12:1.0714861404264355,4:1.0714861404264355):1.0103474583370051):0.010836732485083544):0.10779210220209556):0.0;
tree STATE_209000 = (((6:1.2079174269747879,((1:0.43842556914908776,2:0.43842556914908776):0.2435901820879917,5:0.6820157512370795):0.5259016757377084):0.44477346238837057,(7:1.0339317820674059,(13:0.7381092675853612,8:0.7381092675853612):0.29582251448204466):0.6187591072957526):0.55267610697687,((9:1.265356502341065,(11:0.9044346750637735,3:0.9044346750637735):0.3609218272772914):0.8674891589474534,(10:2.12551002895662,(12:1.0101985251400407,4:1.0101985251400407):1.1153115038165793):0.0073356323318982675):0.07252133505151015):0.0;
tree STATE_210000 = (((6:1.0856057880212946,((1:0.431167429211173,2:0.431167429211173):0.3307976971621279,5:0.7619651263733009):0.32364066164799365):0.481232119845854,(7:0.9864182164332547,(13:0.6322183178117734,8:0.6322183178117734):0.35419989862148127):0.5804196914338939):0.5341634058654581,((9:1.1704561617900342,(11:0.7859809862777856,3:0.7859809862777856):0.38447517551224863):0.9031741081138558,(10:1.9875167027492107,(12:0.937086476944545,4:0.937086476944545):1.0504302258046656):0.08611356715467933):0.02737104382871669):0.0;
tree STATE_211000 = (((6:1.1671732570062288,((1:0.33744508106379917,2:0.33744508106379917):0.39765664168496623,5:0.7351017227487654):0.43207153425746336):0.4225004363434879,(7:0.9166446243815771,(13:0.6393081055318522,8:0.6393081055318522):0.2773365188497249):0.6730290689681395):0.49795139295771307,((9:1.267233515344644,(11:0.9520983082328791,3:0.9520983082328791):0.3151352071117648):0.7493539550104535,(10:2.009755403780055,(12:0.8713640195866557,4:0.8713640195866557):1.1383913841933992):0.006832066575042539):0.07103761595233227):0.0;
tree STATE_212000 = (((6:1.1277666713226167,((1:0.3719347968027413,2:0.3719347968027413):0.4153325306525201,5:0.7872673274552614):0.34049934386735525):0.48866209744446754,(7:0.9405327258896213,(13:0.6336041043197287,8:0.6336041043197287):0.30692862156989265):0.6758960428774629):0.5159761867966854,((9:1.3072161256690351,(11:0.8299441232348248,3:0.8299441232348248):0.4772720024342103):0.7871956167441891,(10:2.071804897396934,(12:0.9559957744761033,4:0.9559957744761033):1.1158091229208305):0.0226068450162904):0.03799321315054538):0.0;
tree STATE_213000 = (((6:1.061608004927368,((1:0.4151034800079345,2:0.4151034800079345):0.350782963798297,5:0.7658864438062315):0.29572156112113646):0.5403246349613391,(7:0.9135931819108815,(13:0.5942227073613113,8:0.5942227073613113):0.3193704745495701):0.6883394579778256):0.538708388355154,((12:0.9236517276597938,4:0.9236517276597938):1.191008310845766,((9:1.332112566031153,(11:0.9670385819418166,3:0.9670385819418166):0.36507398408933645):0.7817095752496321,10:2.113822141280785):8.378972247746752E-4):0.025980989738301208):0.0;
tree STATE_214000 = (((6:1.1854853527699287,((1:0.39589441863227015,2:0.39589441863227015):0.38629009864282216,5:0.7821845172750923):0.4033008354948364):0.47308941424560524,(7:1.0239414946830419,(13:0.7454969049413119,8:0.7454969049413119):0.2784445897417299):0.6346332723324921):0.5608349742686118,((12:1.0312428077081628,4:1.0312428077081628):1.1604439975395375,((9:1.2119471570573155,(11:0.929199643636584,3:0.929199643636584):0.28274751342073146):0.9788090555111495,10:2.190756212568465):9.305926792353425E-4):0.02772293603644549):0.0;
tree STATE_215000 = (((6:1.0974917488100042,((1:0.337057827703087,2:0.337057827703087):0.3754597813807711,5:0.7125176090838581):0.38497413972614614):0.4795475255120645,(7:0.9622054938277526,(13:0.6818749066957951,8:0.6818749066957951):0.28033058713195746):0.6148337804943161):0.5373984451711169,((10:1.9934227067048085,(12:1.0317035884992032,4:1.0317035884992032):0.9617191182056053):0.07772832352469972,(9:1.2420209184808118,(11:0.8617503118638685,3:0.8617503118638685):0.38027060661694323):0.8291301117486964):0.0432866892636774):0.0;
tree STATE_216000 = (((6:1.096530068286294,((1:0.4119753653165957,2:0.4119753653165957):0.27051108907331406,5:0.6824864543899097):0.4140436138963842):0.4533426147177819,(7:0.8380509999579524,(13:0.5252456930927178,8:0.5252456930927178):0.31280530686523456):0.7118216830461235):0.5880029043945425,((10:1.971152130157634,(12:0.9255364063379257,4:0.9255364063379257):1.0456157238197084):0.09512208426166824,(9:1.237099137902951,(11:0.9578408506292471,3:0.9578408506292471):0.27925828727370394):0.8291750765163513):0.07160137297931612):0.0;
tree STATE_217000 = (((6:1.0821730141500767,((1:0.33621074437312193,2:0.33621074437312193):0.35102281377536815,5:0.6872335581484901):0.39493945600158664):0.5454723369345591,(7:0.885003166712734,(13:0.5769552858891305,8:0.5769552858891305):0.30804788082360357):0.7426421843719018):0.5943199037317775,((10:2.083257135324354,(12:1.0783562664836108,4:1.0783562664836108):1.0049008688407433):0.0693158802821614,(9:1.2250579108034938,(11:0.9615268645111401,3:0.9615268645111401):0.2635310462923537):0.9275151048030217):0.06939223920989779):0.0;
tree STATE_218000 = ((10:2.126106938388722,(12:0.9518805736138309,4:0.9518805736138309):1.174226364774891):0.06211647463614334,(((6:1.1894159480702444,((1:0.48959547605966836,2:0.48959547605966836):0.33092698943046706,5:0.8205224654901354):0.368893482580109):0.43145695717739607,(7:1.0573493592145,(13:0.8182819476203195,8:0.8182819476203195):0.23906741159418055):0.5635235460331405):0.5320883747090777,(9:1.3520776001606734,(11:0.9648574371631985,3:0.9648574371631985):0.38722016299747486):0.8008836797960448):0.03526213306814707):0.0;
tree STATE_219000 = (((6:1.1645309032235889,((1:0.4341786170595187,2:0.4341786170595187):0.381646523868484,5:0.8158251409280027):0.34870576229558614):0.4121798585772507,(7:0.9580394211151189,(13:0.6016948520459415,8:0.6016948520459415):0.35634456906917733):0.6186713406857207):0.5344325726704997,(((9:1.201951235890417,(11:0.8950797247801552,3:0.8950797247801552):0.3068715111102618):0.8751982612524627,10:2.0771494971428797):0.024174358072607927,(12:0.962233480490734,4:0.962233480490734):1.1390903747247536):0.009819479255851693):0.0;
tree STATE_220000 = (((6:1.2299080002231393,((1:0.3866468522181331,2:0.3866468522181331):0.48265813100746724,5:0.8693049832256003):0.36060301699753894):0.454411366570326,(7:0.9380421532652146,(13:0.6340188677206874,8:0.6340188677206874):0.3040232855445272):0.7462772135282507):0.4591255569830057,((10:2.0942186488767462,(12:1.0057864495419802,4:1.0057864495419802):1.088432199334766):0.014788167857542334,(9:1.2243817829233024,(11:0.7729657830826805,3:0.7729657830826805):0.45141599984062186):0.8846250338109862):0.03443810704218242):0.0;
tree STATE_221000 = (((6:1.1289704439043111,((1:0.40813891338608205,2:0.40813891338608205):0.38295557647340667,5:0.7910944898594887):0.3378759540448224):0.49355734170848353,(7:1.0195694285201098,(13:0.7741587077520257,8:0.7741587077520257):0.24541072076808412):0.6029583570926849):0.554569124263502,((10:2.1219056218472985,(12:0.9859758096445093,4:0.9859758096445093):1.1359298122027892):0.03164258701876044,(9:1.3208645339306904,(11:0.9239862222390148,3:0.9239862222390148):0.39687831169167553):0.8326836749353685):0.02354870101023776):0.0;
tree STATE_222000 = (((6:1.1472397260437663,((1:0.3747270987382058,2:0.3747270987382058):0.3469821356554061,5:0.7217092343936119):0.42553049165015444):0.49067496886119,(7:0.9307080757345161,(13:0.6528390102755108,8:0.6528390102755108):0.27786906545900525):0.7072066191704403):0.6080391025559349,((10:2.182772029318161,(12:0.9965072010767311,4:0.9965072010767311):1.18626482824143):0.050296348683878556,(9:1.3133165748402,(11:0.9211602097030706,3:0.9211602097030706):0.3921563651371295):0.9197518031618397):0.012885419458851466):0.0;
tree STATE_223000 = (((6:1.1718118285812738,((1:0.4120706601914435,2:0.4120706601914435):0.4715770937118711,5:0.8836477539033146):0.2881640746779591):0.413378705529752,(7:0.8805924859100721,(13:0.5823233823251394,8:0.5823233823251394):0.29826910358493275):0.7045980482009536):0.5483961986864727,((12:0.9806756166149535,4:0.9806756166149535):1.0803337092926775,((9:1.3036528891092174,(11:0.8540975438579197,3:0.8540975438579197):0.4495553452512977):0.7445877858228798,10:2.048240674932097):0.012768650975533813):0.07257740688986747):0.0;
tree STATE_224000 = (((6:1.184768567468546,((1:0.367494897115809,2:0.367494897115809):0.3325933521743853,5:0.7000882492901943):0.48468031817835167):0.4724785507913951,(7:0.9077462914981453,(13:0.7008954614266096,8:0.7008954614266096):0.2068508300715357):0.7495008267617957):0.5167695035586293,((12:1.0151716698885918,4:1.0151716698885918):1.110616828435524,((9:1.2668203825761628,(11:0.8567192413330323,3:0.8567192413330323):0.41010114124313046):0.8105575440299524,10:2.077377926606115):0.04841057171800056):0.0482281234944546):0.0;
tree STATE_225000 = (((6:1.1070401389686642,((1:0.39353009270424033,2:0.39353009270424033):0.37854065190003583,5:0.7720707446042762):0.334969394364388):0.5291028650949512,(7:0.9325802317753377,(13:0.6101472989535127,8:0.6101472989535127):0.32243293282182495):0.7035627722882777):0.5224474768689569,((12:0.9901289795790961,4:0.9901289795790961):1.0751059590819296,((9:1.248211811032536,(11:0.8078487978349425,3:0.8078487978349425):0.4403630131975935):0.8148426004145504,10:2.0630544114470863):0.002180527213939243):0.09335554227154663):0.0;
tree STATE_226000 = (((6:1.138831236568449,((1:0.355234314715416,2:0.355234314715416):0.38283962701993657,5:0.7380739417353526):0.4007572948330964):0.42819427230146045,(7:1.0177099864673933,(13:0.6354704195653413,8:0.6354704195653413):0.38223956690205196):0.5493155224025161):0.444871881404155,(((9:1.3487598437345454,(11:0.9180345568802301,3:0.9180345568802301):0.4307252868543153):0.6387211184146897,(12:0.9895746653909845,4:0.9895746653909845):0.9979062967582506):0.009566414390432154,10:1.9970473765396672):0.014850013734397205):0.0;
tree STATE_227000 = (((6:1.1771859811234426,((1:0.3546734845697159,2:0.3546734845697159):0.30768905706311933,5:0.6623625416328353):0.5148234394906074):0.5605490862288851,(7:0.884559562573738,(13:0.6299644366734795,8:0.6299644366734795):0.25459512590025857):0.8531755047785897):0.4035821505341344,(((9:1.2220743816661872,(11:0.8992542797727012,3:0.8992542797727012):0.322820101893486):0.8963846612809143,(12:0.9329346383078885,4:0.9329346383078885):1.185524404639213):6.552981101166644E-4,10:2.119114341057218):0.022202876829243934):0.0;
tree STATE_228000 = (((6:1.158857963498703,((1:0.3723868115815932,2:0.3723868115815932):0.3703668082914577,5:0.7427536198730509):0.4161043436256522):0.4907320271703606,(7:0.9753182843943438,(13:0.6612222431284188,8:0.6612222431284188):0.31409604126592494):0.6742717062747199):0.5397889878201056,((9:1.2959966783087096,(11:0.9334485881458601,3:0.9334485881458601):0.3625480901628495):0.8156725239596383,(10:2.0656827962736655,(12:0.973841460757803,4:0.973841460757803):1.0918413355158625):0.0459864059946824):0.07770977622082142):0.0;
tree STATE_229000 = (((6:1.0982554592133875,((1:0.4366291519375735,2:0.4366291519375735):0.27243893482959886,5:0.7090680867671724):0.38918737244621515):0.4976553048067569,(7:1.0548353872290648,(13:0.7967232303075256,8:0.7967232303075256):0.2581121569215392):0.5410753767910796):0.563710295689436,((9:1.288821825773604,(11:0.8589013638364967,3:0.8589013638364967):0.4299204619371072):0.8379970370513268,(10:2.121372497120061,(12:1.019909005004203,4:1.019909005004203):1.1014634921158581):0.00544636570486956):0.03280219688464969):0.0;
tree STATE_230000 = (((6:1.1995746028701233,((1:0.3221693817887736,2:0.3221693817887736):0.35816543954176366,5:0.6803348213305372):0.519239781539586):0.4388691338543631,(7:0.9127273996232481,(13:0.6511600983186344,8:0.6511600983186344):0.2615673013046137):0.7257163371012383):0.531741957880941,((9:1.2445992505199046,(11:0.8878898914265381,3:0.8878898914265381):0.35670935909336654):0.8688422504180295,(10:2.0943779283589867,(12:0.9683283225829611,4:0.9683283225829611):1.1260496057760256):0.01906357257894742):0.05674419366749328):0.0;
tree STATE_231000 = (((6:1.1869142658650964,((1:0.44813836448643546,2:0.44813836448643546):0.3273594193172618,5:0.7754977838036973):0.41141648206139914):0.502071429496814,(7:1.0156989203109663,(13:0.6470049358599645,8:0.6470049358599645):0.36869398445100177):0.6732867750509441):0.478053194440498,((9:1.310765189170618,(11:0.93102395618351,3:0.93102395618351):0.37974123298710805):0.8268095547433287,(10:2.1349733583523394,(12:1.0122603511077306,4:1.0122603511077306):1.1227130072446088):0.0026013855616073833):0.02946414588846169):0.0;
tree STATE_232000 = (((6:1.2084828968676231,((1:0.4224403127459066,2:0.4224403127459066):0.34773920067160474,5:0.7701795134175113):0.43830338345011177):0.3505093372847621,(7:0.9463165493009444,(13:0.6182530707070333,8:0.6182530707070333):0.32806347859391116):0.6126756848514407):0.5640679238651043,((9:1.2406198452363286,(11:0.9032697889756051,3:0.9032697889756051):0.33735005626072356):0.8469555045914952,((12:1.0369391088825801,4:1.0369391088825801):1.0404745915683886,10:2.0774137004509687):0.010161649376855042):0.035484808189665706):0.0;
tree STATE_233000 = (((6:1.1533925778575742,((1:0.32029233959435843,2:0.32029233959435843):0.39753422587580645,5:0.7178265654701649):0.43556601238740933):0.45787091731602536,(7:0.942183601070455,(13:0.6276903557351875,8:0.6276903557351875):0.31449324533526746):0.6690798941031446):0.5023307949709168,((9:1.2175006050490436,(11:0.8542832119925253,3:0.8542832119925253):0.36321739305651823):0.8574910126195721,((12:0.8892545796449088,4:0.8892545796449088):1.1539184086179661,10:2.043172988262875):0.03181862940574076):0.03860267247590077):0.0;
tree STATE_234000 = (((6:1.1836525469821548,((1:0.3603477152267177,2:0.3603477152267177):0.3879289610779989,5:0.7482766763047166):0.4353758706774382):0.4585918598809713,(7:0.8121603258764131,(13:0.5778873578475967,8:0.5778873578475967):0.23427296802881636):0.830084080986713):0.5725334357954908,((9:1.327212502027359,(11:0.8571228198443637,3:0.8571228198443637):0.4700896821829954):0.8710736444376868,((12:1.1210485688887541,4:1.1210485688887541):1.0147263726100462,10:2.1357749414988003):0.06251120496624551):0.016491696193571048):0.0;
tree STATE_235000 = (((6:1.153654705801161,((1:0.3820672862132911,2:0.3820672862132911):0.31440129102771364,5:0.6964685772410047):0.4571861285601563):0.48369623900163417,(7:0.887634536994426,(13:0.6586834656940639,8:0.6586834656940639):0.22895107130036207):0.7497164078083692):0.5547535435975957,((9:1.3281544144617605,(11:0.8032725917688319,3:0.8032725917688319):0.5248818226929286):0.7814720922888054,((12:1.009248966240222,4:1.009248966240222):1.0930270283152068,10:2.102275994555429):0.00735051219513716):0.0824779816498249):0.0;
tree STATE_236000 = (((12:0.8867273742667322,4:0.8867273742667322):1.1508453811364818,10:2.037572755403214):0.04149212080447695,(((6:1.1188109016222247,((1:0.39598189334997475,2:0.39598189334997475):0.32599987374156153,5:0.7219817670915363):0.39682913453068847):0.419655976060185,(7:0.9379437842947301,(13:0.6379128111664057,8:0.6379128111664057):0.3000309731283244):0.6005230933876796):0.5344331591400222,(9:1.2319375508552173,(11:0.8807349631298543,3:0.8807349631298543):0.35120258772536295):0.8409624859672147):0.0061648393852591354):0.0;
tree STATE_237000 = ((10:2.0300005932052816,((9:1.3155542906834006,(11:0.8687862518463308,3:0.8687862518463308):0.4467680388370697):0.7141322691155647,(12:0.7915461301046182,4:0.7915461301046182):1.2381404296943472):3.140334063163053E-4):0.00789511548211319,((6:1.1658360125390197,((1:0.4053152401312575,2:0.4053152401312575):0.3788417173508114,5:0.7841569574820689):0.38167905505695077):0.4076837393612498,(7:0.8265346748684977,(13:0.546660275415808,8:0.546660275415808):0.27987439945268977):0.7469850770317717):0.4643759567871253):0.0;
tree STATE_238000 = ((10:2.029835928464233,((9:1.1248823090495486,(11:0.7922761648470341,3:0.7922761648470341):0.33260614420251444):0.9008652055494077,(12:0.9154392103673965,4:0.9154392103673965):1.1103083042315598):0.004088413865276586):0.07964903242957977,((6:1.071373216436089,((1:0.4041029007255197,2:0.4041029007255197):0.3029826278586356,5:0.7070855285841553):0.36428768785193366):0.4218898903672632,(7:0.8899530059442307,(13:0.653410174857375,8:0.653410174857375):0.2365428310868557):0.6033101008591215):0.6162218540904605):0.0;
tree STATE_239000 = (((6:1.1511276553477803,((1:0.39210613436330033,2:0.39210613436330033):0.3636525046824992,5:0.7557586390457995):0.39536901630198074):0.48863758043600836,(7:0.9632273718570238,(13:0.6944462121755698,8:0.6944462121755698):0.268781159681454):0.6765378639267648):0.5729801778110861,((12:1.010997106466548,4:1.010997106466548):1.1312873500843799,(10:2.122909847895281,(9:1.3395406878090155,(11:0.8621990257705245,3:0.8621990257705245):0.47734166203849093):0.7833691600862656):0.019374608655646774):0.07046095704394695):0.0;
tree STATE_240000 = (((6:1.1365111577014968,((1:0.3797926341292028,2:0.3797926341292028):0.28524411762395335,5:0.6650367517531561):0.47147440594834067):0.4855764787290817,(7:0.9536063487498319,(13:0.6108339625340351,8:0.6108339625340351):0.34277238621579675):0.6684812876807467):0.48414778410157,((12:0.9448384104481253,4:0.9448384104481253):1.1356855244060504,(10:2.038725456284954,(9:1.2169180318391557,(11:0.8815007118404957,3:0.8815007118404957):0.33541731999866):0.8218074244457985):0.04179847856922159):0.025711485677972767):0.0;
tree STATE_241000 = (((6:1.093693096262853,((1:0.38397915000320054,2:0.38397915000320054):0.3490054681501434,5:0.7329846181533439):0.3607084781095091):0.43924306744563135,(7:0.8783734905615056,(13:0.6368026685943199,8:0.6368026685943199):0.2415708219671857):0.6545626731469788):0.5122211391782798,((10:2.0071550079346805,(9:1.2469758345047781,(11:0.8564532756350259,3:0.8564532756350259):0.3905225588697522):0.7601791734299024):0.028754319741405077,(12:0.9224052272682199,4:0.9224052272682199):1.1135041004078656):0.00924797521067866):0.0;
tree STATE_242000 = (((6:1.1771904271350035,((1:0.3580460300577094,2:0.3580460300577094):0.35888374391118105,5:0.7169297739688905):0.4602606531661131):0.37609627541681045,(7:0.9639141894611691,(13:0.6864866800390419,8:0.6864866800390419):0.27742750942212724):0.5893725130906449):0.5978001556846899,((10:2.064197999985902,(9:1.2949031009720355,(11:0.9240086011300069,3:0.9240086011300069):0.3708944998420286):0.7692948990138666):0.026864793886604676,(12:1.0032924137697181,4:1.0032924137697181):1.0877703801027887):0.0600240643639971):0.0;
tree STATE_243000 = (((6:1.1749445024903842,((1:0.38887537364773067,2:0.38887537364773067):0.31464758457638015,5:0.7035229582241108):0.47142154426627336):0.3651116489760735,(7:0.9118801325026766,(13:0.612487226346369,8:0.612487226346369):0.29939290615630765):0.6281760189637811):0.6197675069966329,((9:1.2681820017022882,(11:0.8993625201474046,3:0.8993625201474046):0.36881948155488364):0.8502851728353653,((12:1.0839924634698452,4:1.0839924634698452):0.9428181578328816,10:2.026810621302727):0.09165655323492672):0.041356483925437004):0.0;
tree STATE_244000 = (((6:1.1424066109125752,((1:0.46927384341232053,2:0.46927384341232053):0.3358532073356028,5:0.8051270507479233):0.3372795601646519):0.39907866247080626,(7:0.8660118181355918,(13:0.6088946034696182,8:0.6088946034696182):0.2571172146659736):0.6754734552477897):0.49271472460735266,((9:1.2465847524971712,(11:0.8476894715068881,3:0.8476894715068881):0.39889528099028304):0.7496500095547038,((12:0.8669102757103638,4:0.8669102757103638):1.1009312459452705,10:1.9678415216556342):0.028393240396240804):0.03796523593885914):0.0;
tree STATE_245000 = (((6:1.2848370625879801,((1:0.39527253984479693,2:0.39527253984479693):0.40052839998582845,5:0.7958009398306254):0.48903612275735475):0.42983579933457294,(7:0.8753245530811078,(13:0.5525976191125421,8:0.5525976191125421):0.32272693396856567):0.8393483088414453):0.42957785803564175,((9:1.313384552060504,(11:0.9209131109956435,3:0.9209131109956435):0.39247144106486054):0.7610748374902458,((12:0.834826001664894,4:0.834826001664894):1.2178383533383892,10:2.0526643550032833):0.021795034547466674):0.0697913304074449):0.0;
tree STATE_246000 = (((6:1.1998809281411882,((1:0.38381638003080865,2:0.38381638003080865):0.37915852608929,5:0.7629749061200987):0.4369060220210895):0.46066418277001153,(7:0.9656821111006142,(13:0.6167457257391162,8:0.6167457257391162):0.34893638536149796):0.6948629998105855):0.4882061295872684,((9:1.2153122645155277,(11:0.8769886090630516,3:0.8769886090630516):0.338323655452476):0.9208213581035021,((12:1.0078775447457353,4:1.0078775447457353):0.9736597845327466,10:1.981537329278482):0.1545962933405478):0.012617617879438381):0.0;
tree STATE_247000 = (((6:1.2106402881067297,((1:0.4657544412876832,2:0.4657544412876832):0.3285133457162317,5:0.7942677870039149):0.4163725011028149):0.5418516201264958,(7:0.9922609843460299,(13:0.7134311031908477,8:0.7134311031908477):0.27882988115518226):0.7602309238871956):0.3859114581228651,((9:1.2463836060133562,(11:0.8941590011984868,3:0.8941590011984868):0.3522246048148694):0.7968478887194963,((12:0.9881975863982522,4:0.9881975863982522):1.0269141315261887,10:2.015111717924441):0.0281197768084116):0.09517187162323815):0.0;
tree STATE_248000 = (((6:1.1832204736451226,((1:0.43497362569359377,2:0.43497362569359377):0.32367553742872734,5:0.7586491631223211):0.4245713105228015):0.4030649541703162,(7:1.0227736062243844,(13:0.685756409029313,8:0.685756409029313):0.3370171971950714):0.5635118215910544):0.5640769378451402,((9:1.2504711321973985,(11:0.8360918238556027,3:0.8360918238556027):0.4143793083417958):0.8563014152990123,((12:1.0087976106308023,4:1.0087976106308023):1.04945574883441,10:2.0582533594652124):0.04851918803119837):0.04358981816416829):0.0;
tree STATE_249000 = (((6:1.098496516469521,((1:0.3327933614660836,2:0.3327933614660836):0.3627813017017898,5:0.6955746631678734):0.40292185330164765):0.4620230962032277,(7:0.8341602122914473,(13:0.5667735114737953,8:0.5667735114737953):0.26738670081765203):0.7263594003813014):0.49063545139436915,((9:1.3082208394242496,(11:0.8910268135565321,3:0.8910268135565321):0.4171940258677175):0.7105067502415321,((12:0.9407486624808429,4:0.9407486624808429):0.9702345375049198,10:1.9109831999857627):0.10774438968001898):0.0324274744013362):0.0;
tree STATE_250000 = (((6:1.115873171881345,((1:0.3418717131918309,2:0.3418717131918309):0.33658890940904446,5:0.6784606226008754):0.4374125492804697):0.4879618106673176,(7:0.9725423160246857,(13:0.7360484039074594,8:0.7360484039074594):0.23649391211722626):0.631292666523977):0.5236679158346929,((9:1.2633533448360192,(11:0.9151493548220555,3:0.9151493548220555):0.34820399001396374):0.8487215696189208,((12:0.9716768310242452,4:0.9716768310242452):1.0114709931145367,10:1.9831478241387819):0.12892709031615812):0.01542798392841549):0.0;
tree STATE_251000 = (((6:1.0162533369906535,((1:0.3938771756104364,2:0.3938771756104364):0.27873711344519353,5:0.6726142890556299):0.34363904793502353):0.5798859112641193,(7:1.0101567541598657,(13:0.7957681324329479,8:0.7957681324329479):0.21438862172691786):0.585982494094907):0.5436316559055219,((9:1.2059032442545707,(11:0.8413438241312524,3:0.8413438241312524):0.3645594201233183):0.8891257016769922,((12:0.9876073939491098,4:0.9876073939491098):1.0819063601304895,10:2.0695137540795994):0.025515191851963603):0.044741958228731615):0.0;
tree STATE_252000 = (((6:1.1930460474082278,((1:0.3687997755247987,2:0.3687997755247987):0.28994295065250864,5:0.6587427261773073):0.5343033212309205):0.47329769438799185,(7:0.8349796422535876,(13:0.5539148875301056,8:0.5539148875301056):0.2810647547234819):0.8313640995426321):0.5124903524007227,((9:1.290368082282943,(11:0.9798348215754837,3:0.9798348215754837):0.31053326070745935):0.8117624533096488,((12:0.9818981924202443,4:0.9818981924202443):1.0842276560129065,10:2.066125848433151):0.03600468715944105):0.07670355860435052):0.0;
tree STATE_253000 = (((6:1.131490479363997,((1:0.40162205561415854,2:0.40162205561415854):0.365671238401442,5:0.7672932940156005):0.3641971853483965):0.44667602513743754,(7:0.8701954149651323,(13:0.6752580589337709,8:0.6752580589337709):0.19493735603136142):0.7079710895363023):0.49312350988905007,((12:0.8507170818569398,4:0.8507170818569398):1.1576850047125524,((9:1.2764616311385786,(11:0.8135045453053341,3:0.8135045453053341):0.46295708583324446):0.7315172100551117,10:2.0079788411936903):4.2324537580196164E-4):0.0628879278209924):0.0;
tree STATE_254000 = (((6:1.163186535448062,((1:0.3653272587313947,2:0.3653272587313947):0.36403128358748704,5:0.7293585423188818):0.4338279931291802):0.5027213322658823,(7:0.8712032615358474,(13:0.6603852695757674,8:0.6603852695757674):0.21081799196008):0.7947046061780969):0.5130104545170904,((9:1.1411956327821648,(11:0.8347017775580173,3:0.8347017775580173):0.3064938552241475):0.9541733769165124,((12:0.9845605794782936,4:0.9845605794782936):1.0567374412050587,10:2.041298020683352):0.05407098901532503):0.08354931253235742):0.0;
tree STATE_255000 = (((6:1.1520826207060688,((1:0.4352927030717585,2:0.4352927030717585):0.3413739127798848,5:0.7766666158516433):0.3754160048544255):0.4633265248844174,(7:0.9762526405756777,(13:0.6132367169194197,8:0.6132367169194197):0.363015923656258):0.6391565050148085):0.4895140157523954,((9:1.3471386827082168,(11:0.9718213048477768,3:0.9718213048477768):0.37531737786043995):0.7328845706597269,((12:0.9354916307348342,4:0.9354916307348342):1.0846295194870723,10:2.0201211502219065):0.05990210314603717):0.024899907974937907):0.0;
tree STATE_256000 = ((9:1.3944765968460073,(11:1.013753868449861,3:1.013753868449861):0.3807227283961463):0.7755502671721377,(((6:1.1494462168379393,((1:0.428091279003877,2:0.428091279003877):0.32738535271071856,5:0.7554766317145956):0.3939695851233438):0.48937372366921483,(7:0.9204618222461985,(13:0.5433303309275213,8:0.5433303309275213):0.3771314913186773):0.7183581182609556):0.47263571457759657,(10:1.9456718552408205,(12:0.9432777265838956,4:0.9432777265838956):1.002394128656925):0.1657837998439302):0.05857120893339429):0.0;
tree STATE_257000 = (((6:1.1375507647429055,((1:0.3735954739429805,2:0.3735954739429805):0.36392171963170755,5:0.737517193574688):0.40003357116821747):0.455807206200022,(7:0.918060402577427,(13:0.6534240969361497,8:0.6534240969361497):0.2646363056412774):0.6752975683655005):0.6110593545987801,((9:1.2392889670840002,(11:0.8202433663932747,3:0.8202433663932747):0.4190456006907255):0.8892400995867802,((12:0.9026881566779937,4:0.9026881566779937):1.1320271706188332,10:2.034715327296827):0.09381373937395354):0.07588825887092732):0.0;
tree STATE_258000 = (((6:1.1118815920260654,((1:0.41764615764238516,2:0.41764615764238516):0.31163326790575313,5:0.7292794255481383):0.3826021664779271):0.4657308836327303,(7:0.8518854120657071,(13:0.658860449505855,8:0.658860449505855):0.19302496255985213):0.7257270635930886):0.6400628397392967,((9:1.3251412885244511,(11:0.9440733788930021,3:0.9440733788930021):0.381067909631449):0.8601953486016705,((12:1.014072968691351,4:1.014072968691351):1.1516858571493336,10:2.1657588258406846):0.019577811285437008):0.03233867827197079):0.0;
tree STATE_259000 = (((6:1.0876788144250698,((1:0.4228883714976146,2:0.4228883714976146):0.3064458879253602,5:0.7293342594229748):0.35834455500209494):0.45222462064853564,(7:0.8673436651989757,(13:0.6310724121761366,8:0.6310724121761366):0.23627125302283902):0.6725597698746297):0.5801714593911296,((9:1.3743882910422878,(11:0.9014805267976891,3:0.9014805267976891):0.4729077642445987):0.6995019242758405,(10:1.9535149142469486,(12:0.8621637920328091,4:0.8621637920328091):1.0913511222141394):0.12037530107117966):0.04618467914660673):0.0;
tree STATE_260000 = (((6:1.0789849964830986,((1:0.37605281242607047,2:0.37605281242607047):0.34489167391155495,5:0.7209444863376254):0.3580405101454732):0.4583615037789057,(7:0.865902027514175,(13:0.6245872802221124,8:0.6245872802221124):0.2413147472920626):0.6714444727478294):0.5275575293275951,((9:1.2051535605277754,(11:0.7443204981256932,3:0.7443204981256932):0.4608330624020822):0.8501460875318365,(10:2.0003428118189035,(12:1.057061801329501,4:1.057061801329501):0.9432810104894025):0.05495683624070846):0.009604381529987549):0.0;
tree STATE_261000 = (((6:1.1799913406786295,((1:0.43652889706447245,2:0.43652889706447245):0.31636059205910777,5:0.7528894891235802):0.4271018515550493):0.4121110647217465,(7:0.9723326295058634,(13:0.7150425936690665,8:0.7150425936690665):0.2572900358367969):0.6197697758945127):0.5684723010077071,((9:1.3417383975534967,(11:0.9655456553113435,3:0.9655456553113435):0.37619274224215316):0.7991839173885285,(10:2.1121841444057567,(12:0.9562570304502331,4:0.9562570304502331):1.1559271139555236):0.02873817053626837):0.019652391466058017):0.0;
tree STATE_262000 = (((6:1.184111758304703,((1:0.38327487413070854,2:0.38327487413070854):0.3607667186933515,5:0.74404159282406):0.4400701654806429):0.5163869558669039,(13:0.9565783601300423,(7:0.6865153776575472,8:0.6865153776575472):0.27006298247249505):0.7439203540415645):0.47209125407719243,((9:1.2741936505288072,(11:0.7999113438166663,3:0.7999113438166663):0.4742823067121409):0.8416890997367479,(10:2.110925202077942,(12:0.9729971441211607,4:0.9729971441211607):1.1379280579567812):0.004957548187613181):0.056707217983244185):0.0;
tree STATE_263000 = (((6:1.084124120893426,((1:0.3744473782071857,2:0.3744473782071857):0.311565093933627,5:0.6860124721408127):0.3981116487526133):0.5692731026189177,(13:0.933240794640052,(7:0.7378247183261861,8:0.7378247183261861):0.19541607631386593):0.7201564288722917):0.5488752830571473,((9:1.321077091230718,(11:0.9468857796726415,3:0.9468857796726415):0.3741913115580764):0.8291827763816619,(10:2.1302765736605975,(12:0.8897200288049998,4:0.8897200288049998):1.2405565448555977):0.019983293951782333):0.05201263895711117):0.0;
tree STATE_264000 = (((6:1.084337769344953,((1:0.43635200257961504,2:0.43635200257961504):0.29698435587715766,5:0.7333363584567727):0.35100141088818027):0.5778539800848967,(13:1.0019570299268106,(7:0.7894019409993555,8:0.7894019409993555):0.21255508892745512):0.6602347195030391):0.4447794105747902,((9:1.2021925774387148,(11:0.7720045983870368,3:0.7720045983870368):0.43018797905167794):0.8862528031951031,(10:2.0299961301558875,(12:0.9278500539851184,4:0.9278500539851184):1.102146076170769):0.05844925047793037):0.018525779370822004):0.0;
tree STATE_265000 = (((6:1.045573041407304,((1:0.329878321039809,2:0.329878321039809):0.36849598616233165,5:0.6983743072021407):0.34719873420516323):0.5011952100069965,(13:0.9678961384464102,(7:0.7224651951590056,8:0.7224651951590056):0.24543094328740456):0.5788721129678902):0.5551412864908147,((9:1.1707007946381611,(11:0.8467657752849048,3:0.8467657752849048):0.3239350193532563):0.9204305243134603,(10:1.9990771774086937,(12:0.8881044173323573,4:0.8881044173323573):1.1109727600763364):0.09205414154292768):0.010778218953493734):0.0;
tree STATE_266000 = (((6:1.1050892458368824,((1:0.34549355094375955,2:0.34549355094375955):0.35059001178838645,5:0.696083562732146):0.4090056831047364):0.3680044009386543,(7:0.8784472559477317,(13:0.5911115574210253,8:0.5911115574210253):0.2873356985267064):0.594646390827805):0.49894776130669927,((9:1.288290220697815,(11:0.9385341085976695,3:0.9385341085976695):0.34975611210014557):0.6453048901884579,(10:1.9334675610388885,(12:0.9335222162908804,4:0.9335222162908804):0.9999453447480081):1.2754984738450048E-4):0.03844629719596293):0.0;
tree STATE_267000 = (((6:1.1012391662370453,((1:0.4294296020645612,2:0.4294296020645612):0.3834864281293266,5:0.8129160301938878):0.2883231360431575):0.4548326122703432,(7:0.9539516860029881,(13:0.7459919955070662,8:0.7459919955070662):0.2079596904959219):0.6021200925044005):0.5176675092928766,((9:1.3399564737263339,(11:0.8737246381807686,3:0.8737246381807686):0.46623183554556524):0.7188081758732527,(10:2.0247597536143402,(12:0.9993518469096743,4:0.9993518469096743):1.025407906704666):0.034004895985246364):0.01497463820067857):0.0;
tree STATE_268000 = ((10:2.0797832842622492,((12:0.9418779484925051,4:0.9418779484925051):1.1262196286841515,((6:1.2013885990982156,((1:0.4707703392085185,2:0.4707703392085185):0.2514637933222106,5:0.7222341325307291):0.4791544665674865):0.3924939131937064,(7:0.939938618565469,(13:0.7243143936004541,8:0.7243143936004541):0.21562422496501488):0.653943893726453):0.4742150648847345):0.01168570708559269):0.01663923501826714,(9:1.2275806662203488,(11:0.9255650147735637,3:0.9255650147735637):0.3020156514467851):0.8688418530601676):0.0;
tree STATE_269000 = (((6:1.129917525147341,((1:0.3836627385929632,2:0.3836627385929632):0.33075850647427696,5:0.7144212450672401):0.41549628008010087):0.5096865400148425,(7:0.926166579668618,(13:0.5908667577960685,8:0.5908667577960685):0.3352998218725496):0.7134374854935654):0.5112360128297215,((10:2.055183211015077,(12:0.9030010489153257,4:0.9030010489153257):1.1521821620997512):0.07905731964309393,(9:1.3628121650228815,(11:0.8071014314537954,3:0.8071014314537954):0.5557107335690861):0.7714283656352894):0.016599547333734144):0.0;
tree STATE_270000 = (((6:1.1699433311869776,((1:0.3801551202770009,2:0.3801551202770009):0.401716126802901,5:0.7818712470799019):0.3880720841070757):0.50322186957375,(7:0.8157724775027398,(13:0.6226704960275697,8:0.6226704960275697):0.1931019814751701):0.8573927232579878):0.48437329725887635,((10:2.098849201684552,(12:0.9332229171883588,4:0.9332229171883588):1.1656262844961933):0.021905418380923525,(9:1.2988605109495288,(11:0.9153002398531118,3:0.9153002398531118):0.383560271096417):0.8218941091159468):0.0367838779541283):0.0;
tree STATE_271000 = (((6:1.2005247307523095,((1:0.4514406846459827,2:0.4514406846459827):0.342906084590281,5:0.7943467692362637):0.4061779615160458):0.495053424307097,(7:0.9842004332810144,(13:0.7667162286847138,8:0.7667162286847138):0.21748420459630058):0.7113777217783921):0.5064586976861181,((10:2.1346941569979476,(12:1.023804848923451,4:1.023804848923451):1.1108893080744966):0.05438459487975589,(9:1.3615899147355792,(11:0.9492165864363417,3:0.9492165864363417):0.41237332829923756):0.8274888371421243):0.01295810086782101):0.0;
tree STATE_272000 = (((12:1.0794552796230032,4:1.0794552796230032):1.0761831945034648,((9:1.2279749625498153,(11:0.8672335775689212,3:0.8672335775689212):0.36074138498089414):0.9076304531098927,10:2.135605415659708):0.020033058466760068):0.008181207408201274,((6:1.0872417048624339,((1:0.35193075878256874,2:0.35193075878256874):0.3324246586167613,5:0.68435541739933):0.40288628746310384):0.5537008761173416,(7:0.9585889702690349,(13:0.5857086837438061,8:0.5857086837438061):0.37288028652522875):0.6823536107107406):0.5228771005548938):0.0;
tree STATE_273000 = (((12:0.9396031050772742,4:0.9396031050772742):1.208869779299716,((9:1.246126609403992,(11:0.8417878040533516,3:0.8417878040533516):0.4043388053506404):0.900326289119163,10:2.146452898523155):0.0020199858538352267):0.04237781513655969,((6:1.3345037214019797,((1:0.3345878793520584,2:0.3345878793520584):0.48342400314305817,5:0.8180118824951166):0.5164918389068631):0.35061658097474613,(7:1.02421883010172,(13:0.6771768224091509,8:0.6771768224091509):0.3470420076925692):0.6609014722750057):0.5057303971368241):0.0;
tree STATE_274000 = (((12:0.8565338980847261,4:0.8565338980847261):1.266006723281768,((9:1.2666804575850759,(11:0.9049562031023275,3:0.9049562031023275):0.36172425448274836):0.7804305238908615,10:2.0471109814759374):0.07542963989055673):0.014486482541368861,((6:1.1073803515925837,((1:0.3600774434987702,2:0.3600774434987702):0.32654508949354516,5:0.6866225329923153):0.4207578186002684):0.48196902651509754,(7:0.962557778425083,(13:0.7485927924519861,8:0.7485927924519861):0.213964985973097):0.6267915996825982):0.5476777258001817):0.0;
tree STATE_275000 = (((12:1.0607252320336495,4:1.0607252320336495):1.2355339770824123,((9:1.2456581778293232,(11:0.8961836581229519,3:0.8961836581229519):0.34947451970637133):0.9363017810682412,10:2.1819599588975644):0.1142992502184974):0.012539349270440425,((6:1.145479643008546,((1:0.4477033275577591,2:0.4477033275577591):0.3945988714838857,5:0.8423021990416448):0.30317744396690127):0.5218748160101225,(7:0.9713477468338636,(13:0.640236277660314,8:0.640236277660314):0.3311114691735496):0.696006712184805):0.6414440993678336):0.0;
tree STATE_276000 = (((12:0.8309737861267125,4:0.8309737861267125):1.1225247133375356,((9:1.253905111625976,(11:0.874947647819276,3:0.874947647819276):0.37895746380670003):0.6687960555490928,10:1.922701167175069):0.030797332289179025):0.02454692057781971,((6:0.9844539408918989,((1:0.3453359435014837,2:0.3453359435014837):0.354265583493173,5:0.6996015269946567):0.28485241389724214):0.5367064108562163,(7:0.8745199371990448,(13:0.638908660469461,8:0.638908660469461):0.2356112767295837):0.6466404145490704):0.4568850682939525):0.0;
tree STATE_277000 = (((12:0.9223907279768941,4:0.9223907279768941):1.2028032714240282,((9:1.3256823804077535,(11:0.9280596690798985,3:0.9280596690798985):0.3976227113278551):0.7290648887641538,10:2.0547472691719073):0.07044673022901504):0.004528206920141997,((6:1.1391771201703143,((1:0.35727872398751737,2:0.35727872398751737):0.4152476270582407,5:0.7725263510457581):0.3666507691245562):0.42791511502731905,(7:0.9110357531888712,(13:0.6628066486168787,8:0.6628066486168787):0.24822910457199254):0.6560564820087621):0.562629971123431):0.0;
tree STATE_278000 = (((12:0.8816887873594895,4:0.8816887873594895):1.2266607395007676,((9:1.195472693784674,(11:0.8443746796221238,3:0.8443746796221238):0.35109801416255026):0.9106347733554012,10:2.1061074671400752):0.002242059720181988):0.05500421502460506,((6:1.2511313965412192,((1:0.43924771755932523,2:0.43924771755932523):0.3872295463975932,5:0.8264772639569185):0.42465413258430074):0.3760896834512044,(7:1.015870789158801,(13:0.7815166696493021,8:0.7815166696493021):0.23435411950949891):0.6113502908336226):0.5361326618924387):0.0;
tree STATE_279000 = (((12:0.9906233016371435,4:0.9906233016371435):1.0140072788494696,((9:1.1880530707826686,(11:0.8323203702383843,3:0.8323203702383843):0.3557327005442843):0.803599227044872,10:1.9916522978275406):0.012978282659072526):0.03667389044273772,((6:1.061871843064871,((1:0.34881657488540074,2:0.34881657488540074):0.383816489622686,5:0.7326330645080867):0.3292387785567843):0.40289031995272184,(7:0.8387222489111846,(13:0.6725701958794663,8:0.6725701958794663):0.16615205303171832):0.6260399141064082):0.576542307911758):0.0;
tree STATE_280000 = (((12:1.0198408835831803,4:1.0198408835831803):1.0226730420903918,((9:1.2585334461131128,(11:0.7948054944703203,3:0.7948054944703203):0.46372795164279246):0.7815362550469225,10:2.0400697011600353):0.0024442245135367635):0.030458687197266077,((6:1.2206143809716623,((1:0.3991789527746923,2:0.3991789527746923):0.37097886612128983,5:0.7701578188959821):0.4504565620756802):0.3828083229589554,(7:0.9300119606293596,(13:0.6374387995486904,8:0.6374387995486904):0.2925731610806692):0.673410743301258):0.4695499089402204):0.0;
tree STATE_281000 = ((((9:1.2675846225207144,(11:0.8212014203661707,3:0.8212014203661707):0.44638320215454363):0.7378202555710933,(12:0.9563264969761465,4:0.9563264969761465):1.0490783811156612):0.00988480189326113,10:2.015289679985069):0.03835898970230378,((6:1.068213555883909,((1:0.40220837393151637,2:0.40220837393151637):0.2772516011785529,5:0.6794599751100693):0.3887535807738397):0.45939427646189723,(7:1.0253765595547484,(13:0.6438886924188849,8:0.6438886924188849):0.38148786713586347):0.5022312727910578):0.5260408373415664):0.0;
tree STATE_282000 = ((((9:1.3032974139136813,(11:0.9727802939307064,3:0.9727802939307064):0.33051711998297484):0.8086181974723412,(12:0.9319685904506297,4:0.9319685904506297):1.1799470209353928):0.004890219622792014,10:2.1168058310088145):0.04320651503321571,((6:1.22639639394785,((1:0.4414382795562684,2:0.4414382795562684):0.3020264438754497,5:0.7434647234317181):0.48293167051613184):0.36113289690902084,(7:0.9434569102043171,(13:0.6676889312475223,8:0.6676889312475223):0.27576797895679483):0.6440723806525537):0.5724830551851594):0.0;
tree STATE_283000 = (((6:1.1734358259999509,((1:0.44050581496161656,2:0.44050581496161656):0.3048527061684254,5:0.745358521130042):0.4280773048699089):0.3995490633041714,(7:0.8874457600018897,(13:0.6227069912967989,8:0.6227069912967989):0.26473876870509083):0.6855391293022326):0.481239469168409,((9:1.2497608633369444,(11:0.9167045329072021,3:0.9167045329072021):0.33305633042974225):0.778197703017856,((12:0.848527209353032,4:0.848527209353032):1.1702559430325548,10:2.018783152385587):0.009175413969213508):0.026265792117730946):0.0;
tree STATE_284000 = (((6:1.1008004742091457,((1:0.38765444945029837,2:0.38765444945029837):0.4209511349361047,5:0.8086055843864031):0.29219488982274266):0.47178308842692074,(7:0.8721026010405734,(13:0.6760058544358266,8:0.6760058544358266):0.19609674660474674):0.7004809615954931):0.45106847134353867,((9:1.256934832381678,(11:0.8041799837801531,3:0.8041799837801531):0.45275484860152493):0.7469839421614521,((12:0.9614859601041905,4:0.9614859601041905):1.0270955108065392,10:1.9885814709107297):0.01533730363240049):0.01973325943647497):0.0;
tree STATE_285000 = (((6:1.1078869877413655,((1:0.4197555067605224,2:0.4197555067605224):0.33345566029191087,5:0.7532111670524333):0.3546758206889322):0.5023415699633367,(7:1.0002320508933273,(13:0.6347407936874832,8:0.6347407936874832):0.3654912572058442):0.6099965068113749):0.5609833435161069,((9:1.3001623776126525,(11:0.8652658448363352,3:0.8652658448363352):0.43489653277631735):0.8427712905309339,((12:1.0774332737110912,4:1.0774332737110912):1.0337675030223235,10:2.1112007767334147):0.03173289141017177):0.02827823307722266):0.0;
tree STATE_286000 = (((6:1.141581713325079,((1:0.34339080170129416,2:0.34339080170129416):0.37978511294997913,5:0.7231759146512733):0.4184057986738057):0.4133648291453085,(7:0.9288953575598973,(13:0.6030788248194862,8:0.6030788248194862):0.3258165327404111):0.6260511849104902):0.5471774463184853,((9:1.22579988706291,(11:0.7776633780662949,3:0.7776633780662949):0.44813650899661517):0.8514649645317407,((12:0.9885536122963722,4:0.9885536122963722):1.0275729559595748,10:2.016126568255947):0.06113828333870375):0.024859137194221947):0.0;
tree STATE_287000 = ((10:2.09824478992462,(9:1.3025466493277695,(11:0.8617627054496364,3:0.8617627054496364):0.44078394387813313):0.7956981405968506):0.01571200721433108,(((6:1.1514954991148878,((1:0.40866199934882375,2:0.40866199934882375):0.3201453291538464,5:0.7288073285026702):0.42268817061221764):0.40259866484129825,(7:0.9136697670197422,(13:0.5929969342470609,8:0.5929969342470609):0.3206728327726813):0.6404243969364438):0.49889558082922214,(12:0.9877643793118132,4:0.9877643793118132):1.065225365473595):0.06096705235354305):0.0;
tree STATE_288000 = (((6:1.1565704086145392,((1:0.35361068981218235,2:0.35361068981218235):0.3714761929630036,5:0.725086882775186):0.43148352583935323):0.45232931353257366,(7:0.944948583998145,(13:0.6479122963165426,8:0.6479122963165426):0.2970362876816024):0.6639511381489679):0.5339057616042435,((10:2.0257576776882376,(12:1.0027076261983285,4:1.0027076261983285):1.023050051489909):0.09059310274244847,(9:1.3790290983822333,(11:0.8882330872617431,3:0.8882330872617431):0.4907960111204902):0.7373216820484527):0.026454703320670347):0.0;
tree STATE_289000 = (((6:1.1628021916527196,((1:0.3473734863334794,2:0.3473734863334794):0.3404143523724428,5:0.6877878387059222):0.4750143529467974):0.40525804922173303,(7:0.9533847833544464,(13:0.6428127600683691,8:0.6428127600683691):0.31057202328607736):0.6146754575200062):0.5444240606466002,((10:1.976643005671428,(12:0.816788981190795,4:0.816788981190795):1.1598540244806328):0.09286699298748324,(9:1.2491866957992832,(11:0.947615601258365,3:0.947615601258365):0.30157109454091824):0.820323302859628):0.042974302862141656):0.0;
tree STATE_290000 = (((6:1.0859359161844595,((1:0.3621017159584186,2:0.3621017159584186):0.3284595369649434,5:0.690561252923362):0.3953746632610975):0.5554741128930258,(7:0.8747624813288852,(13:0.6053914813021541,8:0.6053914813021541):0.2693710000267311):0.7666475477486001):0.4283527813584449,((10:2.005625702287792,(12:0.9122639411326351,4:0.9122639411326351):1.093361761155157):0.055317509624468464,(9:1.3612374174830282,(11:0.8901870442663268,3:0.8901870442663268):0.4710503732167014):0.6997057944292324):0.008819598523669647):0.0;
tree STATE_291000 = ((10:2.0883098515798526,(12:0.9310025878187663,4:0.9310025878187663):1.1573072637610862):0.06279171578755172,(((6:1.1599154078888487,((1:0.3435980588955813,2:0.3435980588955813):0.46763994573209283,5:0.8112380046276741):0.3486774032611746):0.5515349416888813,(7:1.0309793432164642,(13:0.6508199955174013,8:0.6508199955174013):0.3801593476990629):0.6804710063612658):0.4169193686418464,(9:1.292791452078903,(11:0.8777569224553594,3:0.8777569224553594):0.4150345296235436):0.8355782661406734):0.022731849147827887):0.0;
tree STATE_292000 = ((10:2.0940255949582895,(12:0.8377103066381683,4:0.8377103066381683):1.2563152883201214):0.05551387444835898,(((6:1.1317594841613787,((1:0.35527676424716514,2:0.35527676424716514):0.40660977372704765,5:0.7618865379742128):0.36987294618716593):0.43720610220589684,(7:0.9194977177112352,(13:0.7169262824676373,8:0.7169262824676373):0.20257143524359789):0.6494678686560403):0.5711162499360682,(9:1.1811615051021156,(11:0.8632833800527988,3:0.8632833800527988):0.3178781250493168):0.9589203312012282):0.009457633103304719):0.0;
tree STATE_293000 = (((6:1.1484889683951414,((1:0.3626911838180795,2:0.3626911838180795):0.3920341808430834,5:0.7547253646611629):0.39376360373397845):0.42906328681617234,(7:0.9340425171947675,(13:0.6799276575662535,8:0.6799276575662535):0.254114859628514):0.6435097380165462):0.5553248410796421,((9:1.2899438265141159,(11:0.8561872492318715,3:0.8561872492318715):0.43375657728224437):0.8301576000363542,(10:2.1181623364936284,(12:0.9959915045011429,4:0.9959915045011429):1.1221708319924855):0.0019390900568416747):0.012775669740485718):0.0;
tree STATE_294000 = (((6:1.0808886440319114,((1:0.3920277592669958,2:0.3920277592669958):0.35068022488363443,5:0.7427079841506302):0.3381806598812812):0.4899870689078527,(7:0.8006233275360684,(13:0.5773303058805888,8:0.5773303058805888):0.2232930216554796):0.7702523854036958):0.4561196430406165,((9:1.2256480921431503,(11:0.911788148208845,3:0.911788148208845):0.3138599439343053):0.7875781822368586,(10:1.9985613718829847,(12:0.8811147152443213,4:0.8811147152443213):1.1174466566386634):0.014664902497024235):0.013769081600371713):0.0;
tree STATE_295000 = (((6:1.2069444837089858,((1:0.3851804435621621,2:0.3851804435621621):0.40472489466158745,5:0.7899053382237495):0.41703914548523624):0.5257738329545198,(7:1.101661954426955,(13:0.7926835768359834,8:0.7926835768359834):0.3089783775909716):0.6310563622365506):0.42508941721631177,((9:1.3044613695960663,(11:0.8922307676655338,3:0.8922307676655338):0.4122306019305325):0.8156777653175042,(10:2.070799255912731,(12:0.8712991111154457,4:0.8712991111154457):1.1995001447972853):0.04933987900083947):0.03766859896624686):0.0;
tree STATE_296000 = (((6:1.2524860725062958,((1:0.4586284768389891,2:0.4586284768389891):0.34182884114754297,5:0.8004573179865321):0.45202875451976376):0.49370294919057645,(7:0.9280326368832706,(13:0.5924649331894046,8:0.5924649331894046):0.335567703693866):0.8181563848136016):0.45535591708232714,((10:2.166138520680936,(12:0.9995016240359516,4:0.9995016240359516):1.1666368966449843):0.020672789893129817,(9:1.1570318937089783,(11:0.8093899463323918,3:0.8093899463323918):0.3476419473765865):1.0297794168650873):0.014733628205133797):0.0;
tree STATE_297000 = (((6:1.127303201792147,((1:0.35372866988121465,2:0.35372866988121465):0.33888159032755316,5:0.6926102602087678):0.4346929415833791):0.4746719137903854,(7:0.9164035061172678,(13:0.6349832681598988,8:0.6349832681598988):0.28142023795736903):0.6855716094652645):0.5326299203686471,((10:2.069676491623876,(12:1.1008946945685723,4:1.1008946945685723):0.9687817970553039):0.01816051986308409,(9:1.1969613363548275,(11:0.8597511218926326,3:0.8597511218926326):0.3372102144621949):0.8908756751321327):0.04676802446421924):0.0;
tree STATE_298000 = (((6:1.1509175815223451,((1:0.38937270697273985,2:0.38937270697273985):0.3296622441632838,5:0.7190349511360237):0.43188263038632146):0.4194159460052591,(7:1.0134508047692412,(13:0.7181118572112004,8:0.7181118572112004):0.2953389475580408):0.556882722758363):0.532903732001601,((9:1.3244599744277727,(11:0.9261522951529415,3:0.9261522951529415):0.39830767927483124):0.7438064331442411,((12:0.8853237061873462,4:0.8853237061873462):1.1627018944324143,10:2.0480256006197606):0.020240806952253276):0.03497085195719141):0.0;
tree STATE_299000 = (((6:1.1275977552433911,((1:0.37649538631724255,2:0.37649538631724255):0.2825872793499685,5:0.6590826656672111):0.46851508957618004):0.4404636707528402,(7:0.8839401080558177,(13:0.6175337488289666,8:0.6175337488289666):0.2664063592268511):0.6841213179404136):0.5247209171671212,((9:1.2291456271450758,(11:0.7897451696708842,3:0.7897451696708842):0.43940045747419165):0.8342708311155316,((12:0.9904093113724638,4:0.9904093113724638):1.0057215430488458,10:1.9961308544213094):0.06728560383929794):0.029365884902745165):0.0;
tree STATE_300000 = (((6:1.1015104754899538,((1:0.38091656880374775,2:0.38091656880374775):0.3744014757560235,5:0.7553180445597713):0.3461924309301826):0.49616363181865,(7:0.9722364820428728,(13:0.6153484717955408,8:0.6153484717955408):0.3568880102473321):0.625437625265731):0.5498735413792217,((10:2.085365030046597,(9:1.422970453595386,(11:0.9912813543245538,3:0.9912813543245538):0.4316890992708322):0.6623945764512111):0.01955410683039638,(12:0.9100833786546988,4:0.9100833786546988):1.1948357582222946):0.04262851181083205):0.0;
tree STATE_301000 = (((6:1.1712609938959895,((1:0.35761060744808637,2:0.35761060744808637):0.3944312620442556,5:0.752041869492342):0.4192191244036475):0.3718552489633311,(7:0.8966708640904381,(13:0.6916982124754147,8:0.6916982124754147):0.20497265161502332):0.6464453787688825):0.5524704744067668,((10:2.0556849419370042,(9:1.390950179829293,(11:0.8891775237213667,3:0.8891775237213667):0.5017726561079262):0.6647347621077113):0.01575557947603956,(12:1.000534276624518,4:1.000534276624518):1.0709062447885258):0.02414619585304356):0.0;
tree STATE_302000 = (((6:1.0311224461512767,((1:0.31720901893886866,2:0.31720901893886866):0.33575998731375833,5:0.652969006252627):0.3781534398986497):0.49615991720637154,(7:0.900315848817235,(13:0.6350416456110393,8:0.6350416456110393):0.26527420320619577):0.6269665145404132):0.5192689997765598,((10:1.9479982174237773,(9:1.2311698004830396,(11:0.8403414487167097,3:0.8403414487167097):0.3908283517663299):0.7168284169407377):0.07447273040217306,(12:0.9166876424159226,4:0.9166876424159226):1.1057833054100277):0.024080415308257663):0.0;
tree STATE_303000 = (((6:1.1271509519539569,((1:0.4364220193541097,2:0.4364220193541097):0.30289501564477345,5:0.7393170349988831):0.38783391695507374):0.4925381333818877,(7:0.9994143252030243,(13:0.682346329293505,8:0.682346329293505):0.3170679959095193):0.6202747601328202):0.5719905070737921,((10:2.1116503859983315,(9:1.300981800127472,(11:0.9855152937889347,3:0.9855152937889347):0.31546650633853734):0.8106685858708595):0.00880540974381061,(12:0.9174132425125014,4:0.9174132425125014):1.2030425532296407):0.07122379666749445):0.0;
tree STATE_304000 = (((6:1.1393871235195367,((1:0.34168410032045476,2:0.34168410032045476):0.39436169509742774,5:0.7360457954178825):0.40334132810165424):0.5228776173675345,(7:0.9440760385603995,(13:0.634992023367184,8:0.634992023367184):0.3090840151932155):0.7181887023266718):0.4931460134002901,((10:2.0594624033205156,(9:1.259802200299121,(11:0.8111815237468448,3:0.8111815237468448):0.4486206765522761):0.7996602030213946):0.011870939808658942,(12:0.9974024653418664,4:0.9974024653418664):1.073930877787308):0.08407741115818679):0.0;
tree STATE_305000 = (((6:1.2149474858365898,((1:0.39532502849418316,2:0.39532502849418316):0.29033758994464776,5:0.6856626184388309):0.5292848673977589):0.4788031674882196,(7:0.9504661907460413,(13:0.6978963677351605,8:0.6978963677351605):0.2525698230108808):0.7432844625787681):0.5296005626187763,((10:2.1659319269473816,(9:1.4138072393055712,(11:1.0079858139831592,3:1.0079858139831592):0.40582142532241194):0.7521246876418104):0.0010852255404536493,(12:1.1424393357575755,4:1.1424393357575755):1.0245778167302597):0.05633406345575054):0.0;
tree STATE_306000 = (((6:1.0839865105215882,((1:0.3926029230782434,2:0.3926029230782434):0.2731166464446463,5:0.6657195695228897):0.41826694099869854):0.4892453113749693,(7:0.9511729864959023,(13:0.6246102463069991,8:0.6246102463069991):0.3265627401889032):0.6220588354006552):0.5983329834318021,((10:2.089659838845333,(9:1.1712546574356366,(11:0.7952918167104719,3:0.7952918167104719):0.3759628407251647):0.9184051814096963):0.008171979145257247,(12:0.8929702283195908,4:0.8929702283195908):1.2048615896709993):0.07373298733776945):0.0;
tree STATE_307000 = (((6:1.190664111564858,((1:0.3651470780885253,2:0.3651470780885253):0.3540843884605228,5:0.7192314665490481):0.47143264501580984):0.42655903552315677,(7:1.0197240365593634,(13:0.6737205850980392,8:0.6737205850980392):0.34600345146132416):0.5974991105286513):0.4711978405456856,((10:1.9813420326757436,(9:1.1664215453698015,(11:0.7845044184200599,3:0.7845044184200599):0.38191712694974156):0.8149204873059421):0.08457178137566412,(12:0.9732204504127285,4:0.9732204504127285):1.0926933636386793):0.022507173582292594):0.0;
tree STATE_308000 = (((6:1.0795301979451795,((1:0.3790314401587102,2:0.3790314401587102):0.33000488732388283,5:0.709036327482593):0.3704938704625864):0.4833759978292709,(7:0.8729290100671975,(13:0.6290267204585572,8:0.6290267204585572):0.24390228960864024):0.6899771857072529):0.4818294730313841,((10:1.99965426555825,(9:1.274150835368095,(11:0.8860053764381135,3:0.8860053764381135):0.38814545892998153):0.7255034301901551):0.006134503877751385,(12:0.9206088144105233,4:0.9206088144105233):1.0851799550254781):0.03894689936983298):0.0;
tree STATE_309000 = (((6:1.159990101549929,((1:0.3486155461032339,2:0.3486155461032339):0.46237363210412713,5:0.810989178207361):0.34900092334256794):0.5170328253448107,(7:1.0008273924574944,(13:0.7130308747220458,8:0.7130308747220458):0.28779651773544856):0.6761955344372452):0.5305658065303618,((10:2.1438124262928375,(9:1.2432896439984444,(11:0.8954444432696198,3:0.8954444432696198):0.34784520072882463):0.9005227822943931):0.03372562168786519,(12:1.0545988828667925,4:1.0545988828667925):1.1229391651139102):0.030050685444398706):0.0;
tree STATE_310000 = (((6:1.0852935109928812,((1:0.40230573407426073,2:0.40230573407426073):0.3567326510630945,5:0.7590383851373552):0.32625512585552596):0.5291460152927798,(7:0.939247765346127,(13:0.7464074502143747,8:0.7464074502143747):0.19284031513175226):0.675191760939534):0.4958330548495582,((9:1.235310970141384,(11:0.87139666154165,3:0.87139666154165):0.36391430859973406):0.8126378249487238,((12:1.0260432974753253,4:1.0260432974753253):1.010036195547929,10:2.036079493023254):0.01186930206685366):0.06232378604511135):0.0;
tree STATE_311000 = (((6:1.0925995809150124,((1:0.36882015444110533,2:0.36882015444110533):0.3095415077463389,5:0.6783616621874442):0.4142379187275682):0.48123506822628115,(13:0.8480987555636483,(7:0.6973101332849144,8:0.6973101332849144):0.1507886222787339):0.7257358935776452):0.5014119595952613,((9:1.2601991647514503,(11:1.0120012415320196,3:1.0120012415320196):0.24819792321943068):0.8084293208444908,((12:0.8225030586677027,4:0.8225030586677027):1.2415930672692725,10:2.0640961259369752):0.004532359658965923):0.006618123140613719):0.0;
tree STATE_312000 = ((10:2.0820399270324668,((6:1.1796937357512842,((1:0.3243279815143016,2:0.3243279815143016):0.3502271852840069,5:0.6745551667983085):0.5051385689529757):0.40843276935707573,(13:0.9447338390021964,(7:0.6652971027500102,8:0.6652971027500102):0.27943673625218624):0.6433926661061635):0.4939134219241068):0.06358834072895103,((9:1.2939008984983307,(11:0.8671822792395838,3:0.8671822792395838):0.4267186192587469):0.821228470137878,(12:0.9993764567051628,4:0.9993764567051628):1.1157529119310459):0.03049889912520909):0.0;
tree STATE_313000 = ((10:2.092322619357335,((6:1.1433132311135954,((1:0.4369008722761245,2:0.4369008722761245):0.2884171776126683,5:0.7253180498887928):0.4179951812248026):0.4735914397634058,(13:0.8878273200281341,(7:0.6388548310490028,8:0.6388548310490028):0.24897248897913138):0.729077350848867):0.4754179484803338):0.0016965511675786082,((9:1.330141428289604,(11:0.8224755989630823,3:0.8224755989630823):0.5076658293265217):0.7268288470998812,(12:0.9465973224709998,4:0.9465973224709998):1.1103729529184854):0.03704889513542842):0.0;
tree STATE_314000 = ((10:2.106641635511444,((6:1.1222354455144672,((1:0.4305961464416814,2:0.4305961464416814):0.3068538151526854,5:0.7374499615943668):0.38478548392010037):0.37140227622941135,((8:0.6735999246692379,13:0.6735999246692379):0.3072170455104617,7:0.9808169701796996):0.512820751564179):0.6130039137675656):0.0035775820340440134,((9:1.2894401719849384,(11:0.8989456090472173,3:0.8989456090472173):0.3904945629377211):0.8084880594828416,(12:1.0512211086627785,4:1.0512211086627785):1.0467071228050016):0.012290986077708066):0.0;
tree STATE_315000 = (((6:1.160714623406104,((1:0.4047161232553433,2:0.4047161232553433):0.2967188050523389,5:0.7014349283076822):0.4592796950984219):0.47338470216800577,((8:0.6714291422969029,13:0.6714291422969029):0.3136663818290567,7:0.9850955241259596):0.6490038014481503):0.5349651425625863,((9:1.3892567468602866,(11:0.9154182294678617,3:0.9154182294678617):0.4738385173924249):0.745810094078891,(10:2.092169621780239,(12:0.9513378783972883,4:0.9513378783972883):1.1408317433829507):0.042897219158938515):0.03399762719751864):0.0;
tree STATE_316000 = (((6:1.1801823976581494,((1:0.3816842036070017,2:0.3816842036070017):0.32388235550705946,5:0.7055665591140612):0.4746158385440882):0.48097411934358747,((8:0.7216199967271092,13:0.7216199967271092):0.17469218521265306,7:0.8963121819397623):0.7648443350619746):0.40934012281865395,((9:1.2160041843803775,(11:0.8718435776237394,3:0.8718435776237394):0.34416060675663807):0.8187143864255164,(10:2.0219256699642014,(12:0.819794347239649,4:0.819794347239649):1.2021313227245525):0.01279290084169249):0.03577806901449687):0.0;
tree STATE_317000 = (((6:1.2231068601455606,((1:0.4267727126050552,2:0.4267727126050552):0.34385384589885226,5:0.7706265585039075):0.4524803016416531):0.42677060494903585,((8:0.7500337562368596,13:0.7500337562368596):0.29807543170535256,7:1.0481091879422122):0.6017682771523842):0.5115373183575287,((9:1.2621067956054892,(11:0.9821623808983114,3:0.9821623808983114):0.2799444147071778):0.848706494077041,((12:1.1415836617067774,4:1.1415836617067774):0.9554888866652609,10:2.0970725483720383):0.013740741310491966):0.050601493769594885):0.0;
tree STATE_318000 = (((6:1.0081776388951504,((1:0.3704803692050457,2:0.3704803692050457):0.3293128217445943,5:0.69979319094964):0.30838444794551045):0.5669561816108337,((8:0.6843587742037837,13:0.6843587742037837):0.22447313294990345,7:0.9088319071536871):0.666301913352297):0.6257362979539169,((9:1.2408093575621053,(11:0.8613454651614664,3:0.8613454651614664):0.37946389240063894):0.9412065737093096,((12:0.9945013239371133,4:0.9945013239371133):1.0703653860059732,10:2.0648667099430864):0.1171492213283285):0.018854187188486193):0.0;
tree STATE_319000 = (((6:1.1786013410714635,((1:0.3979216774693416,2:0.3979216774693416):0.34937175335680626,5:0.7472934308261479):0.4313079102453157):0.4111523465837297,((8:0.7603433304643777,13:0.7603433304643777):0.31034334021635435,7:1.070686670680732):0.5190670169744611):0.4488256537875648,((9:1.2065053446384366,(11:0.9008387341184464,3:0.9008387341184464):0.3056666105199902):0.7864120380871358,((12:0.8477830443669456,4:0.8477830443669456):1.1209426197195662,10:1.9687256640865118):0.024191718639060555):0.04566195871718559):0.0;
tree STATE_320000 = (((6:1.0788791686020076,((1:0.4315532291624935,2:0.4315532291624935):0.4501590466531302,5:0.8817122758156237):0.19716689278638388):0.4536639687653665,((8:0.6213883346621041,13:0.6213883346621041):0.30753541571284515,7:0.9289237503749492):0.6036193869924249):0.5668694912324177,((9:1.3153080806869641,(11:0.8618702238692827,3:0.8618702238692827):0.45343785681768145):0.771387415486978,((12:0.8796848143638822,4:0.8796848143638822):1.1628599600172378,10:2.04254477438112):0.04415072179282209):0.012717132425849709):0.0;
tree STATE_321000 = (((6:1.162579102427079,((1:0.41920827765611257,2:0.41920827765611257):0.297223915453789,5:0.7164321931099016):0.4461469093171775):0.4401766731096457,((8:0.6743922873683634,13:0.6743922873683634):0.2768670551903524,7:0.9512593425587158):0.651496432978009):0.49304720696533044,((9:1.2562543965155164,(11:0.8718366074160256,3:0.8718366074160256):0.38441778909949076):0.7575972526290549,((12:0.851250308092148,4:0.851250308092148):1.1609407676275647,10:2.012191075719713):0.0016605734248584803):0.08195133335748395):0.0;
tree STATE_322000 = (((6:1.1299039428464104,((1:0.36926489348108366,2:0.36926489348108366):0.4637145939040535,5:0.8329794873851372):0.2969244554612732):0.4759746250381198,((8:0.6543319548474266,13:0.6543319548474266):0.32142661867554123,7:0.9757585735229678):0.6301199943615624):0.4737859677107483,((10:2.0322536193281495,(9:1.2303925471163686,(11:0.8547998375315731,3:0.8547998375315731):0.3755927095847955):0.8018610722117809):0.004952936244540851,(12:1.0195457742742837,4:1.0195457742742837):1.0176607812984066):0.04245798002258816):0.0;
tree STATE_323000 = (((6:1.2140550892115989,((1:0.4535191583802983,2:0.4535191583802983):0.33636176111282323,5:0.7898809194931216):0.4241741697184773):0.43967987671940256,((8:0.6405891514942119,13:0.6405891514942119):0.3502495116122002,7:0.9908386631064121):0.6628963028245893):0.4827385702935749,((10:2.0954828231745513,(9:1.2387969556012464,(11:0.9124831096190964,3:0.9124831096190964):0.32631384598214996):0.8566858675733049):0.01800803954625696,(12:0.8821114843351885,4:0.8821114843351885):1.2313793783856197):0.022982673503768147):0.0;
tree STATE_324000 = (((6:1.0327157992392912,((1:0.373529526244875,2:0.373529526244875):0.3028490534869659,5:0.6763785797318409):0.35633721950745034):0.45686919707461704,((8:0.6066087884899254,13:0.6066087884899254):0.36702740064785544,7:0.9736361891377808):0.5159488071761275):0.5492138772070077,((10:1.9752055361261318,(9:1.278014918739023,(11:0.8591589846227701,3:0.8591589846227701):0.418855934116253):0.6971906173871087):0.05317708143818445,(12:0.9875159592267932,4:0.9875159592267932):1.040866658337523):0.010416255956599674):0.0;
tree STATE_325000 = (((6:1.1022039353429232,((1:0.34500302110837705,2:0.34500302110837705):0.40177259039165064,5:0.7467756115000277):0.35542832384289547):0.47529175190351736,((8:0.6184458828444549,13:0.6184458828444549):0.24362146590058564,7:0.8620673487450405):0.7154283385014):0.521377339111182,((10:2.005799547552493,(9:1.2841402469569572,(11:0.8183311162270421,3:0.8183311162270421):0.46580913072991503):0.7216593005955356):0.05655908496268003,(12:0.8904345009849921,4:0.8904345009849921):1.1719241315301807):0.0365143938424497):0.0;
tree STATE_326000 = (((6:1.077503388750131,((1:0.2738331435154693,2:0.2738331435154693):0.41268948774554803,5:0.6865226312610173):0.39098075748911376):0.40467419873748356,((8:0.5497237608831063,13:0.5497237608831063):0.25726951672950604,7:0.8069932776126123):0.6751843098750023):0.6034543751232229,((10:2.01946241804172,(12:0.9890516569949656,4:0.9890516569949656):1.0304107610467548):0.035071531769501174,(9:1.2903819033864292,(11:0.7863117672688782,3:0.7863117672688782):0.504070136117551):0.7641520464247922):0.031098012799616104):0.0;
tree STATE_327000 = (((6:1.1834610772014282,((1:0.42227765767726205,2:0.42227765767726205):0.30551200300272846,5:0.7277896606799905):0.4556714165214377):0.44241758709585843,((8:0.819863439004793,13:0.819863439004793):0.24443779637189422,7:1.0643012353766872):0.5615774289205995):0.5493508026934615,((10:1.9813404356239028,(12:0.9063053102055272,4:0.9063053102055272):1.0750351254183756):0.11766211495047751,(9:1.2733540152515732,(11:0.8009119461908898,3:0.8009119461908898):0.4724420690606834):0.8256485353228071):0.07622691641636781):0.0;
tree STATE_328000 = (((6:1.176121159596486,((1:0.46434702787770726,2:0.46434702787770726):0.2956543413440727,5:0.76000136922178):0.41611979037470603):0.43719192876675983,((8:0.7152862811863905,13:0.7152862811863905):0.28688047948189177,7:1.0021667606682823):0.6111463276949636):0.47126854704815724,((10:2.0328307614355223,(12:0.9805244962028421,4:0.9805244962028421):1.0523062652326802):0.018576061018410694,(9:1.2236351762378654,(11:0.7744388578111342,3:0.7744388578111342):0.44919631842673124):0.8277716462160676):0.033174812957470046):0.0;
tree STATE_329000 = (((6:1.1014997481191324,((1:0.37000416789075263,2:0.37000416789075263):0.3361376715126727,5:0.7061418394034253):0.3953579087157071):0.5287407136265556,((8:0.7540827507749855,13:0.7540827507749855):0.3326012428854078,7:1.0866839936603934):0.5435564680852947):0.5553296486188399,(10:2.1392193678626574,((9:1.2033365585057472,(11:0.8476306979644317,3:0.8476306979644317):0.3557058605413155):0.9287045139809318,(12:1.012002041639735,4:1.012002041639735):1.120039030846944):0.007178295375978472):0.046350742501870545):0.0;
tree STATE_330000 = (((6:1.1460659923398941,((1:0.38754624898593737,2:0.38754624898593737):0.3727508141180562,5:0.7602970631039936):0.38576892923590056):0.3717554286916773,((8:0.5755575941111439,13:0.5755575941111439):0.2647559441412338,7:0.8403135382523778):0.6775078827791937):0.5838368817635295,(((9:1.3479101096126527,(11:0.9431098853953679,3:0.9431098853953679):0.4048002242172848):0.7025959730095115,10:2.050506082622164):0.04580798593644664,(12:0.9028186630314942,4:0.9028186630314942):1.1934954055271167):0.0053442342364902196):0.0;
tree STATE_331000 = (((6:1.272868619801259,((1:0.39695696191098945,2:0.39695696191098945):0.36835418676305737,5:0.7653111486740468):0.5075574711272123):0.45870296109399344,((8:0.737545080303916,13:0.737545080303916):0.375149161783617,7:1.112694242087533):0.6188773388077196):0.46978401664213054,((12:0.9912413044950763,4:0.9912413044950763):1.1332537968475247,((9:1.2513531154606115,(11:0.8420173021863891,3:0.8420173021863891):0.4093358132742223):0.845101544007598,10:2.0964546594682094):0.028040441874391586):0.07686049619478208):0.0;
tree STATE_332000 = (((6:1.0611536072486776,((1:0.35183861175134,2:0.35183861175134):0.37499731507531886,5:0.7268359268266589):0.3343176804220187):0.44756907504943566,((8:0.7116206182488484,13:0.7116206182488484):0.2876859756067349,7:0.9993065938555833):0.50941608844253):0.5796081711828545,((12:0.98827374118183,4:0.98827374118183):1.0499831661132406,((9:1.3218850193730969,(11:0.9277478642952574,3:0.9277478642952574):0.39413715507783953):0.7107730757285178,10:2.0326580951016147):0.0055988121934560375):0.050073946185897):0.0;
tree STATE_333000 = (((6:1.1388636690198761,((1:0.4018805978024483,2:0.4018805978024483):0.38489573989840525,5:0.7867763377008535):0.3520873313190226):0.39771654470603934,((8:0.617069375545211,13:0.617069375545211):0.3141206188357162,7:0.9311899943809272):0.6053902193449883):0.620415630706538,((12:1.0836156142646471,4:1.0836156142646471):1.0285716940218963,((9:1.303983377598486,(11:0.8986117300587989,3:0.8986117300587989):0.405371647539687):0.7961601122616,10:2.100143489860086):0.01204381842645752):0.04480853614591007):0.0;
tree STATE_334000 = (((6:1.0849848748934314,((1:0.33566963397613686,2:0.33566963397613686):0.2821345757997718,5:0.6178042097759087):0.46718066511752276):0.4361781716041304,((8:0.7063169340770129,13:0.7063169340770129):0.24883614324023862,7:0.9551530773172515):0.5660099691803103):0.5160600963561164,((12:0.8400051927138235,4:0.8400051927138235):1.1729782760619372,((9:1.1365816067027472,(11:0.7728756853645636,3:0.7728756853645636):0.3637059213381836):0.8533562892522806,10:1.9899378959550278):0.02304557282073283):0.024239674077917606):0.0;
tree STATE_335000 = (((6:1.1353751051866616,((1:0.4157941530810518,2:0.4157941530810518):0.3382742859578726,5:0.7540684390389244):0.3813066661477372):0.41662913797414336,((8:0.6974956717117574,13:0.6974956717117574):0.21699586883789612,7:0.9144915405496535):0.6375127026111514):0.6450344370731291,((12:0.9524184523618773,4:0.9524184523618773):1.1957344240656334,((9:1.2515364348808757,(11:0.8816615195068074,3:0.8816615195068074):0.36987491537406836):0.8924162294312092,10:2.143952664312085):0.00420021211542565):0.04888580380642349):0.0;
tree STATE_336000 = (((6:1.1511328667948395,((1:0.38022234949102546,2:0.38022234949102546):0.3995319865451354,5:0.7797543360361608):0.37137853075867866):0.4096721641869667,((8:0.6637071429440066,13:0.6637071429440066):0.21484297760961402,7:0.8785501205536206):0.6822549104281856):0.5738981243560963,((12:0.8935365724083119,4:0.8935365724083119):1.2027000506541303,((9:1.2773608398918992,(11:0.9265050369887918,3:0.9265050369887918):0.35085580290310736):0.7863669702560172,10:2.0637278101479164):0.0325088129145259):0.03846653227546026):0.0;
tree STATE_337000 = (((6:1.1276736690637654,((1:0.3871186035503426,2:0.3871186035503426):0.2966978287017756,5:0.6838164322521182):0.44385723681164724):0.546943730653147,((8:0.6702952993210328,13:0.6702952993210328):0.329972471304541,7:1.0002677706255738):0.6743496290913387):0.4881384475103365,(10:2.0983564017841037,((12:0.9763945918109003,4:0.9763945918109003):1.1217591487607321,(9:1.333324475084922,(11:0.817349307949765,3:0.817349307949765):0.515975167135157):0.7648292654867104):2.0266121247125568E-4):0.06439944544314535):0.0;
tree STATE_338000 = (((6:1.2185479619417265,((1:0.3804775916098691,2:0.3804775916098691):0.4138161070025184,5:0.7942936986123875):0.424254263329339):0.35604373860532235,((8:0.7057145575222593,13:0.7057145575222593):0.25419809600833954,7:0.9599126535305988):0.61467904701645):0.5300394289485044,(10:2.030473228379812,((12:0.948355035013466,4:0.948355035013466):1.0735125368747231,(9:1.2754175263051488,(11:0.9918105056674771,3:0.9918105056674771):0.28360702063767174):0.7464500455830403):0.008605656491623037):0.07415790111574116):0.0;
tree STATE_339000 = (((6:1.1639320066275487,((1:0.379631320748402,2:0.379631320748402):0.3700920981532039,5:0.7497234189016059):0.4142085877259428):0.49042473133135545,((8:0.738941327332198,13:0.738941327332198):0.26249410000460116,7:1.0014354273367991):0.652921310622105):0.5819389243920847,(10:2.179499075739335,((12:0.9347231816492824,4:0.9347231816492824):1.2028191913777313,(9:1.3397937462603755,(11:0.8257432731598495,3:0.8257432731598495):0.514050473100526):0.797748626766638):0.04195670271232155):0.056796586611653765):0.0;
tree STATE_340000 = (((6:1.1352991754313106,((1:0.34852317478190903,2:0.34852317478190903):0.43869639084133644,5:0.7872195656232455):0.3480796098080652):0.4739220766070007,((8:0.7734798600250762,13:0.7734798600250762):0.208524998807173,7:0.9820048588322492):0.6272163932060622):0.5061950787463299,(((9:1.2696160163604606,(11:0.8044146911187972,3:0.8044146911187972):0.46520132524166347):0.7846229482946718,10:2.0542389646551324):0.035689935142652285,(12:0.9871708510965446,4:0.9871708510965446):1.10275804870124):0.025487430986856463):0.0;
tree STATE_341000 = (((6:1.115763999632665,((1:0.4854506339229707,2:0.4854506339229707):0.29605942218241466,5:0.7815100561053854):0.33425394352727955):0.43699920088437194,((8:0.6383605362480406,13:0.6383605362480406):0.3666565222437851,7:1.0050170584918257):0.5477461420252112):0.54195312558064,((10:2.055025812678843,(12:0.9111469492703318,4:0.9111469492703318):1.1438788634085113):0.011987293473682215,(9:1.2304592914080232,(11:0.793500155674728,3:0.793500155674728):0.43695913573329526):0.836553814744502):0.02770321994515168):0.0;
tree STATE_342000 = (((10:2.111802301440194,(12:0.9672640595040114,4:0.9672640595040114):1.1445382419361827):0.0784487334550521,((6:1.1985293697844763,((1:0.4224418754022266,2:0.4224418754022266):0.2813535008928471,5:0.7037953762950737):0.4947339934894026):0.41327316037135464,((8:0.6133545329761007,13:0.6133545329761007):0.2844612605009138,7:0.8978157934770145):0.7139867366788165):0.5784485047394152):0.022556569445276065,(9:1.2707986759124559,(11:0.9356005437890692,3:0.9356005437890692):0.33519813212338667):0.9420089284280664):0.0;
tree STATE_343000 = (((10:1.9552034913306944,(12:0.9948107410936718,4:0.9948107410936718):0.9603927502370225):0.062416091398033835,(9:1.284409782787531,(11:0.84245021318483,3:0.84245021318483):0.4419595696027009):0.7332097999411973):0.042787092228858015,((6:1.0614241627052352,((1:0.4305092039538801,2:0.4305092039538801):0.2656281497352306,5:0.6961373536891107):0.36528680901612454):0.4692673505734768,((8:0.7307742535866618,13:0.7307742535866618):0.2438934682956857,7:0.9746677218823475):0.5560237913963645):0.5297151616788742):0.0;
tree STATE_344000 = (((10:2.036245592434083,(12:0.788920449958123,4:0.788920449958123):1.2473251424759602):0.02719685729194188,(9:1.2053439006656304,(11:0.7976917819293262,3:0.7976917819293262):0.40765211873630414):0.8580985490603947):0.05169788362583638,((6:1.0887660205992407,((1:0.361851895278051,2:0.361851895278051):0.3730937931681831,5:0.7349456884462341):0.35382033215300657):0.5423022079797084,((8:0.7453823920570317,13:0.7453823920570317):0.23385460773875177,7:0.9792369997957835):0.6518312287831656):0.4840721047729124):0.0;
tree STATE_345000 = (((10:2.015374240356443,(9:1.2389513583915122,(11:0.8769742255415744,3:0.8769742255415744):0.3619771328499377):0.776422881964931):0.14303588347932683,(12:0.9105244015558975,4:0.9105244015558975):1.2478857222798725):0.04546147615263996,((6:1.2615668864439191,((1:0.44009388118228987,2:0.44009388118228987):0.441040541629355,5:0.8811344228116449):0.38043246363227423):0.3218520944947705,((8:0.5875143297097802,13:0.5875143297097802):0.2873670843208236,7:0.8748814140306038):0.7085375669080858):0.6204526190497204):0.0;
tree STATE_346000 = (((10:1.9063822223164661,(12:0.7993135258164684,4:0.7993135258164684):1.1070686964999976):0.047550608746910195,(9:1.2186137739999177,(11:0.8473317320255778,3:0.8473317320255778):0.3712820419743399):0.7353190570634587):0.03027349500033072,((6:1.1273054979924217,((1:0.4335621378408852,2:0.4335621378408852):0.35570551468892914,5:0.7892676525298143):0.3380378454626074):0.39361281000344106,((8:0.6522900862599935,13:0.6522900862599935):0.2970491260820708,7:0.9493392123420643):0.5715790956537985):0.46328801806784425):0.0;
tree STATE_347000 = (((10:1.9994451746853052,(12:0.9258065852352523,4:0.9258065852352523):1.073638589450053):0.09115598131881764,(9:1.2735117485518728,(11:0.9152076623364386,3:0.9152076623364386):0.3583040862154342):0.8170894074522501):0.04351663917641613,((6:1.1145694672628157,((1:0.36226359235238537,2:0.36226359235238537):0.385445691979898,5:0.7477092843322833):0.36686018293053235):0.540168952698997,((8:0.5482102205834373,13:0.5482102205834373):0.35364860616498717,7:0.9018588267484244):0.7528795932133883):0.4793793752187263):0.0;
tree STATE_348000 = (((10:1.9912418053834917,(12:1.0450169131600924,4:1.0450169131600924):0.9462248922233993):0.045845194687895274,(9:1.238823047248076,(11:0.8684364164561432,3:0.8684364164561432):0.3703866307919327):0.7982639528233111):0.06047542586336707,((6:1.1406217114685735,((1:0.4118268144744214,2:0.4118268144744214):0.36104710557827835,5:0.7728739200526997):0.36774779141587377):0.41550752041248384,((8:0.6369144353954068,13:0.6369144353954068):0.23869647452266207,7:0.8756109099180689):0.6805183219629884):0.5414331940536967):0.0;
tree STATE_349000 = (((10:2.0754483095047056,(12:0.9212130316104605,4:0.9212130316104605):1.154235277894245):0.010408426286427463,(9:1.3023181560838353,(11:0.8659930693488807,3:0.8659930693488807):0.4363250867349546):0.7835385797072978):0.028228116306657558,((6:1.112129417211466,((1:0.40665195809478244,2:0.40665195809478244):0.32938923632306055,5:0.736041194417843):0.376088222793623):0.3959223448933269,((8:0.6269111526275742,13:0.6269111526275742):0.2577636518670442,7:0.8846748044946184):0.6233769576101744):0.6060330899929978):0.0;
tree STATE_350000 = (((10:2.1490470730690796,(12:0.8693591022631894,4:0.8693591022631894):1.2796879708058904):0.018581022337955666,(9:1.4170571543151156,(11:1.0839497081429843,3:1.0839497081429843):0.3331074461721313):0.7505709410919197):0.01907386286850432,((6:1.0916363731880148,((1:0.3717094618681806,2:0.3717094618681806):0.39831016314811724,5:0.7700196250162978):0.3216167481717169):0.4636760823345696,((8:0.6351717502951101,13:0.6351717502951101):0.30523510154051425,7:0.9404068518356243):0.61490560368696):0.6313895027529552):0.0;
tree STATE_351000 = ((10:2.050936750880766,(((6:1.082560141297451,((1:0.38451547187794216,2:0.38451547187794216):0.3766436093183659,5:0.761159081196308):0.321401060101143):0.5240803763343285,((8:0.6281596009380214,13:0.6281596009380214):0.3071774402194434,7:0.9353370411574647):0.6713034764743148):0.42092399725839713,(12:0.9576564247554513,4:0.9576564247554513):1.0699080901347253):0.023372235990589463):0.04970738340424452,(9:1.3255779167050192,(11:0.8566612459253165,3:0.8566612459253165):0.4689166707797028):0.7750662175799914):0.0;
tree STATE_352000 = (((6:1.1883152326253545,((1:0.40495692940216393,2:0.40495692940216393):0.3638711513110425,5:0.7688280807132064):0.41948715191214814):0.442708989895795,((8:0.630673342338362,13:0.630673342338362):0.26959308915838054,7:0.9002664314967426):0.730757791024407):0.5889779556990251,((10:2.1703251911729855,(12:0.9232118249051626,4:0.9232118249051626):1.2471133662678229):0.004461964021401865,(9:1.2668885853966216,(11:0.8441388574292773,3:0.8441388574292773):0.42274972796734434):0.9078985697977657):0.04521502302578728):0.0;
tree STATE_353000 = (((12:0.8609839434175814,4:0.8609839434175814):1.2676956565417643,((9:1.2452637728600193,(11:0.8765524185518151,3:0.8765524185518151):0.36871135430820423):0.8803891573546123,10:2.1256529302146316):0.0030266697447141055):0.018148665592586433,((6:1.1142681070407643,((1:0.4400049522763149,2:0.4400049522763149):0.23794069257223965,5:0.6779456448485546):0.4363224621922097):0.5129181946452273,((8:0.6945486640663878,13:0.6945486640663878):0.26662444902419646,7:0.9611731130905843):0.6660131885954073):0.5196419638659406):0.0;
tree STATE_354000 = (((12:0.9625689150629129,4:0.9625689150629129):1.0849563934670738,(10:2.0266439818830704,((6:1.1497553397339864,((1:0.34678277642830535,2:0.34678277642830535):0.3770956410533497,5:0.723878417481655):0.4258769222523313):0.4460938698790251,((8:0.6822966251371755,13:0.6822966251371755):0.4662868215499735,7:1.148583446687149):0.4472657629258625):0.4307947722700589):0.02088132664691633):0.039374047235947174,(9:1.2188476684970775,(11:0.8847216598311319,3:0.8847216598311319):0.33412600866594555):0.8680516872688564):0.0;
tree STATE_355000 = (((12:0.9960955461300381,4:0.9960955461300381):1.14885492855471,(10:2.132201895038558,(9:1.3305274086136853,(11:0.8972400740083512,3:0.8972400740083512):0.4332873346053342):0.8016744864248728):0.012748579646189917):0.016594575822284963,((6:1.11358787017065,((1:0.3428811081380568,2:0.3428811081380568):0.3543808673098591,5:0.6972619754479159):0.4163258947227342):0.5194071949892649,((8:0.6868269600595468,13:0.6868269600595468):0.3264912862765864,7:1.0133182463361332):0.6196768188237818):0.5285499853471181):0.0;
tree STATE_356000 = (((6:1.185422628805951,((1:0.40386400115520116,2:0.40386400115520116):0.43733505477843815,5:0.8411990559336393):0.34422357287231176):0.4761085765673885,((8:0.703498983417375,13:0.703498983417375):0.2912388376822751,7:0.9947378210996501):0.6667933842736894):0.4190328725824022,((9:1.1636585119156337,(11:0.7867154221410703,3:0.7867154221410703):0.3769430897745635):0.8616001980206418,((12:0.9041688932316619,4:0.9041688932316619):1.0861219076966115,10:1.9902908009282734):0.034967909008002174):0.05530536801946617):0.0;
tree STATE_357000 = (((6:1.175526018815705,((1:0.3966820692090558,2:0.3966820692090558):0.4007104837097766,5:0.7973925529188324):0.3781334658968727):0.3876709090160786,((8:0.7008283202383387,13:0.7008283202383387):0.31955700395542364,7:1.0203853241937624):0.5428116036380213):0.5769431022996117,((9:1.270861424441922,(11:0.8685970219010073,3:0.8685970219010073):0.4022644025409148):0.8330120663475489,((12:0.9657815736666447,4:0.9657815736666447):1.124688823347919,10:2.0904703970145637):0.013403093774907227):0.036266539341924364):0.0;
tree STATE_358000 = ((9:1.2071199293539334,(11:0.8636720471037885,3:0.8636720471037885):0.3434478822501449):0.8360037525377644,(((6:1.1660584296584928,((1:0.3684934058241589,2:0.3684934058241589):0.3679016278546947,5:0.7363950336788536):0.4296633959796392):0.36476622676911363,((8:0.6384222314534076,13:0.6384222314534076):0.2478107966930324,7:0.88623302814644):0.6445916282811665):0.47921242948213383,((12:0.8877792316661935,4:0.8877792316661935):1.1146935627135353,10:2.0024727943797287):0.007564291530011591):0.03308659598195751):0.0;
tree STATE_359000 = (((6:1.171148045989904,((1:0.36354228681878725,2:0.36354228681878725):0.34604043054243766,5:0.7095827173612249):0.46156532862867905):0.47469977771326977,((8:0.7399874656679949,13:0.7399874656679949):0.25781045579070694,7:0.9977979214587018):0.6480499022444719):0.4500514172425929,((9:1.284228456515471,(11:0.8492253400130282,3:0.8492253400130282):0.4350031165024427):0.7908962550770444,((12:1.008174985934801,4:1.008174985934801):1.0377684659005693,10:2.0459434518353703):0.02918125975714503):0.020774529353251303):0.0;
tree STATE_360000 = (((6:1.080203130593644,((1:0.2985225620849813,2:0.2985225620849813):0.36804833948167304,5:0.6665709015666543):0.4136322290269896):0.5131709611546418,((8:0.714529879449773,13:0.714529879449773):0.2526231371257245,7:0.9671530165754975):0.6262210751727882):0.5328519420041378,((10:2.079941746424581,(9:1.2982483573989503,(11:0.9890333702353469,3:0.9890333702353469):0.3092149871636034):0.7816933890256308):0.008032411723030375,(12:0.9746193083404099,4:0.9746193083404099):1.1133548498072017):0.038251875604812025):0.0;
tree STATE_361000 = (((6:1.081265771199646,((1:0.358110306880877,2:0.358110306880877):0.2809345460471067,5:0.6390448529279837):0.4422209182716623):0.5178016222125721,((8:0.6724143864110858,13:0.6724143864110858):0.24240102145578846,7:0.9148154078668742):0.6842519855453439):0.5126627155997827,((10:2.03712083477312,(9:1.1704543550256674,(11:0.7455775087119266,3:0.7455775087119266):0.4248768463137408):0.8666664797474524):0.06663286178482997,(12:0.9568857953446884,4:0.9568857953446884):1.1468679012132612):0.007976412454051118):0.0;
tree STATE_362000 = (((6:1.2666676942854198,((1:0.3840465987897615,2:0.3840465987897615):0.36392019737763587,5:0.7479667961673974):0.5187008981180224):0.3995462895620647,((8:0.6481553982486001,13:0.6481553982486001):0.3112157503755345,7:0.9593711486241346):0.7068428352233499):0.4994201951480337,((10:2.132450843387995,(9:1.2707197855520205,(11:0.7651334798878574,3:0.7651334798878574):0.5055863056641631):0.8617310578359745):6.017112250118473E-4,(12:1.0519961095870627,4:1.0519961095870627):1.0810564450259441):0.03258162438251144):0.0;
tree STATE_363000 = (((6:1.1339156144680698,((1:0.4380083097166468,2:0.4380083097166468):0.3149430396180776,5:0.7529513493347244):0.38096426513334536):0.5524379723998833,((8:0.6368357139534191,13:0.6368357139534191):0.29243195364658847,7:0.9292676676000076):0.7570859192679456):0.43019997600392634,((10:2.0841117404332765,(9:1.2596709462071958,(11:0.98557771294147,3:0.98557771294147):0.27409323326572577):0.8244407942260807):0.0022437662183758533,(12:0.8989626476213854,4:0.8989626476213854):1.187392859030267):0.030198056220227087):0.0;
tree STATE_364000 = (((6:1.1507543971420588,((1:0.3562191892894821,2:0.3562191892894821):0.4197927528732129,5:0.776011942162695):0.37474245497936387):0.4448523003540541,((8:0.6050439444703795,13:0.6050439444703795):0.2884504916643138,7:0.8934944361346933):0.7021122613614197):0.4955046167764281,((9:1.262339191629875,(11:0.8363556153800319,3:0.8363556153800319):0.42598357624984307):0.7879643577909721,((12:0.9803378762505717,4:0.9803378762505717):1.0341535863588072,10:2.014491462609379):0.03581208681146819):0.04080776485169402):0.0;
tree STATE_365000 = (((6:1.169106626852988,((1:0.39732753776835644,2:0.39732753776835644):0.4305448953617113,5:0.8278724331300678):0.3412341937229202):0.44405620519950184,((8:0.6610099679448593,13:0.6610099679448593):0.2917556158459158,7:0.9527655837907751):0.6603972482617146):0.43084570011532475,((9:1.1257051593777416,(11:0.8426851359559201,3:0.8426851359559201):0.28302002342182153):0.8683921572350888,((12:0.8951830711872572,4:0.8951830711872572):1.067582735212794,10:1.962765806400051):0.03133151021277936):0.04991121555498412):0.0;
tree STATE_366000 = (((12:0.921573420735416,4:0.921573420735416):1.0485732883359087,10:1.9701467090713247):0.1361789018283457,((9:1.20967395202177,(11:0.8505133866470248,3:0.8505133866470248):0.3591605653747453):0.8913094171074005,((6:1.0399402847366186,((1:0.43240515537399254,2:0.43240515537399254):0.31847257736985307,5:0.7508777327438456):0.289062551992773):0.45187807052321927,((8:0.6253551124364742,13:0.6253551124364742):0.30615016901726333,7:0.9315052814537376):0.5603130738061003):0.6091650138693327):0.0053422417704998):0.0;
tree STATE_367000 = ((9:1.2382171527192016,(11:0.8153234476918483,3:0.8153234476918483):0.42289370502735335):0.9260211740671627,(((12:0.8584496353616707,4:0.8584496353616707):1.2749729627613893,10:2.13342259812306):0.0025453158388639707,((6:1.0812274083752242,((1:0.3615245814260497,2:0.3615245814260497):0.3432951843132641,5:0.7048197657393138):0.3764076426359104):0.5244270809635874,((8:0.6268436359639178,13:0.6268436359639178):0.3669678518710172,7:0.993811487834935):0.6118430015038766):0.5303134246231123):0.028270412824440427):0.0;
tree STATE_368000 = (((6:1.1536799881660118,((1:0.28026545931188235,2:0.28026545931188235):0.38540001488172054,5:0.6656654741936029):0.4880145139724089):0.39688534941663667,((8:0.6422496088475554,13:0.6422496088475554):0.34793833080202896,7:0.9901879396495844):0.5603773979330641):0.6314657861913717,((9:1.256265966309858,(11:0.8260596949893844,3:0.8260596949893844):0.43020627132047373):0.9041249907543192,((12:0.9465895387438557,4:0.9465895387438557):1.2118294068759647,10:2.1584189456198204):0.0019720114443568804):0.021640166709842923):0.0;
tree STATE_369000 = (((6:1.1608510802414516,((1:0.3259037423516063,2:0.3259037423516063):0.41170031483774333,5:0.7376040571893496):0.42324702305210193):0.4125340456365534,((8:0.6444618082778719,13:0.6444618082778719):0.36604931212014735,7:1.0105111203980193):0.5628740054799857):0.6329897650766916,((9:1.3122245247228541,(11:0.823126510840047,3:0.823126510840047):0.48909801388280716):0.8522032703485265,((12:0.9314355537632022,4:0.9314355537632022):1.201898245729342,10:2.133333799492544):0.03109399557883652):0.04194709588331591):0.0;
tree STATE_370000 = (((6:1.015931879307842,((1:0.3391368550174538,2:0.3391368550174538):0.3260843873789428,5:0.6652212423963966):0.35071063691144544):0.4928412318611288,((8:0.618297136506709,13:0.618297136506709):0.3018527680386843,7:0.9201499045453934):0.5886232066235775):0.5589590753742548,((9:1.255478802145968,(11:0.9140002050948534,3:0.9140002050948534):0.3414785970511146):0.8028711002261306,((12:1.0331669929869702,4:1.0331669929869702):1.0183177084793356,10:2.051484701466306):0.00686520090579279):0.009382284171127075):0.0;
tree STATE_371000 = (((6:1.175447011635837,((1:0.31561952624708267,2:0.31561952624708267):0.3928427023839536,5:0.7084622286310363):0.46698478300480084):0.4624465527990176,((8:0.5945649584342988,13:0.5945649584342988):0.24011921587726204,7:0.8346841743115608):0.8032093901232938):0.5734718279351123,((9:1.3186729160804003,(11:0.8676860781835695,3:0.8676860781835695):0.4509868378968308):0.8760700398402257,((12:0.9647722564705726,4:0.9647722564705726):1.127556660064751,10:2.092328916535324):0.10241403938530214):0.016622436449341027):0.0;
tree STATE_372000 = (((6:0.9881344876906324,((1:0.3476622414952701,2:0.3476622414952701):0.3459781752323042,5:0.6936404167275743):0.29449407096305813):0.5095416602446978,((8:0.6065119172728803,13:0.6065119172728803):0.3078702161282223,7:0.9143821334011026):0.5832940145342276):0.5662263493309234,((9:1.28366932259416,(11:0.9727013851429993,3:0.9727013851429993):0.3109679374511607):0.749828391014002,((12:1.0097408119587383,4:1.0097408119587383):1.0145778681831121,10:2.0243186801418505):0.009179033466311548):0.030404783658091628):0.0;
tree STATE_373000 = (((6:1.1548564382644666,((1:0.3808845408786405,2:0.3808845408786405):0.3856290524635902,5:0.7665135933422307):0.3883428449222359):0.5406208668034302,((8:0.6061800072481306,13:0.6061800072481306):0.3472029652169676,7:0.9533829724650982):0.7420943326027987):0.4946881832966754,(((12:0.8871598239499046,4:0.8871598239499046):1.20024730387728,10:2.0874071278271846):0.055494358928359855,(9:1.2605135966345806,(11:0.8585465939531932,3:0.8585465939531932):0.4019670026813874):0.8823878901209639):0.04726400160902777):0.0;
tree STATE_374000 = ((12:0.9974610769281931,4:0.9974610769281931):1.2520069702035839,((((6:1.1547454412477718,((1:0.38136356111403696,2:0.38136356111403696):0.37927727805274597,5:0.7606408391667829):0.39410460208098885):0.4519651499958759,((8:0.6528892124507504,13:0.6528892124507504):0.25384884565031696,7:0.9067380581010673):0.6999725331425803):0.5402450185219771,10:2.146955609765625):0.052040345172430946,(9:1.3259761200997982,(11:0.9577416230074671,3:0.9577416230074671):0.368234497092331):0.8730198348382576):0.050472092193721174):0.0;
tree STATE_375000 = ((((12:0.8592305861714933,4:0.8592305861714933):1.0873234778773926,10:1.9465540640488859):0.11375515158676852,(9:1.315371413271893,(11:0.7910528232587455,3:0.7910528232587455):0.5243185900131475):0.7449378023637614):0.05025352112321668,((6:1.1648612667618097,((1:0.39581967831129466,2:0.39581967831129466):0.34052515073210227,5:0.7363448290433969):0.42851643771841275):0.45814825305868667,((8:0.6098877720716926,13:0.6098877720716926):0.2712738788619986,7:0.8811616509336913):0.7418478688868051):0.4875532169383747):0.0;
tree STATE_376000 = ((((12:0.9526770857900355,4:0.9526770857900355):1.1417287608428501,10:2.0944058466328856):0.026307226395432703,(9:1.3232791190558792,(11:0.8675673230174554,3:0.8675673230174554):0.4557117960384238):0.7974339539724391):0.05149240525672116,((6:1.1101931730567554,((1:0.3167430249313043,2:0.3167430249313043):0.33098111584795015,5:0.6477241407792544):0.4624690322775009):0.4671550652769949,((8:0.7105033604167623,13:0.7105033604167623):0.300155659306357,7:1.0106590197231193):0.5666892186106309):0.5948572399512893):0.0;
tree STATE_377000 = (((6:1.056879687511866,((1:0.40454471346183507,2:0.40454471346183507):0.30175943275291495,5:0.70630414621475):0.350575541297116):0.5483468125927635,((8:0.7473093802191941,13:0.7473093802191941):0.222949651724609,7:0.9702590319438031):0.6349674681608264):0.5515404982786303,((12:0.9887847121067155,4:0.9887847121067155):1.1349232371318385,((9:1.2603491774675826,(11:0.8257191917955651,3:0.8257191917955651):0.4346299856720175):0.8394151638887144,10:2.099764341356297):0.023943607882257023):0.03305904914470581):0.0;
tree STATE_378000 = (((6:1.1735091853825315,((1:0.41079656461551795,2:0.41079656461551795):0.32219755170360387,5:0.7329941163191218):0.44051506906340965):0.3500333857819904,((8:0.5662273153488602,13:0.5662273153488602):0.4537659541034609,7:1.019993269452321):0.5035493017122008):0.5289200988655836,((12:0.9351456299936707,4:0.9351456299936707):1.0646957190205226,((9:1.2926876805451606,(11:0.9134378712525993,3:0.9134378712525993):0.37924980929256125):0.6685385937393715,10:1.9612262742845321):0.03861507472966119):0.052621321015912104):0.0;
tree STATE_379000 = (((6:1.181470608079248,((1:0.4094084959305824,2:0.4094084959305824):0.3767299045390524,5:0.7861384004696348):0.3953322076096133):0.4128949862092879,((8:0.6263309548421977,13:0.6263309548421977):0.29531287542587736,7:0.9216438302680751):0.6727217640204609):0.5261661191829945,(10:2.116103585157497,((12:1.0068859129523906,4:1.0068859129523906):1.0676101861441847,(9:1.3192210626070169,(11:0.9802672030515056,3:0.9802672030515056):0.33895385955551127):0.7552750364895584):0.04160748606092168):0.004428128314033497):0.0;
tree STATE_380000 = (((((6:1.1150908266944648,((1:0.41107838349542725,2:0.41107838349542725):0.3468548400557119,5:0.7579332235511391):0.3571576031433257):0.4967480772832582,((8:0.6074386367267453,13:0.6074386367267453):0.3675128734491586,7:0.9749515101759039):0.6368873938018191):0.4158350984768151,10:2.027674002454538):0.015929494564835167,(12:0.8802707742320905,4:0.8802707742320905):1.1633327227872827):1.430804333546476E-4,(9:1.25530184764543,(11:0.901417550807835,3:0.901417550807835):0.35388429683759504):0.7884447298072979):0.0;
tree STATE_381000 = (((10:2.017981511545481,(12:0.9092095419682263,4:0.9092095419682263):1.1087719695772544):0.03712448904551424,(9:1.3546541203726932,(11:0.8785522942719249,3:0.8785522942719249):0.47610182610076823):0.700451880218302):0.06596999500554412,((6:1.029627575728307,((1:0.4442052893109434,2:0.4442052893109434):0.19641843709884954,5:0.6406237264097929):0.38900384931851417):0.477586762574141,((8:0.7306755682033007,13:0.7306755682033007):0.2758477008499157,7:1.0065232690532164):0.5006910692492317):0.6138616572940911):0.0;
tree STATE_382000 = (((10:1.9373175042181208,(12:0.8713098243972489,4:0.8713098243972489):1.066007679820872):0.09975678255746079,(9:1.2552986570713744,(11:0.9314982071774881,3:0.9314982071774881):0.32380044989388634):0.7817756297042071):0.04077537707540824,((6:1.1027789961822227,((1:0.370580607766071,2:0.370580607766071):0.3423144376406277,5:0.7128950454066987):0.38988395077552407):0.48864385532544974,((8:0.6108668011598065,13:0.6108668011598065):0.2753963160934314,7:0.8862631172532379):0.7051597342544346):0.4864268123433173):0.0;
tree STATE_383000 = (((6:1.1783904687393774,((1:0.31321751241905355,2:0.31321751241905355):0.3764822641030751,5:0.6896997765221287):0.4886906922172487):0.4479309268162184,((8:0.6579175345561903,13:0.6579175345561903):0.2815109433267732,7:0.9394284778829635):0.6868929176726323):0.485849583377409,((12:0.9811356154406644,4:0.9811356154406644):1.0453879329858458,((9:1.182527944785386,(11:0.808800237621327,3:0.808800237621327):0.373727707164059):0.8151250099758605,10:1.9976529547612465):0.028870593665263566):0.0856474305064947):0.0;
tree STATE_384000 = (((6:1.117287299515972,((1:0.4038782828297468,2:0.4038782828297468):0.3022944125214907,5:0.7061726953512375):0.41111460416473444):0.45692756417195324,((8:0.6097771352432949,13:0.6097771352432949):0.2746443689384682,7:0.8844215041817631):0.689793359506162):0.6257233043274653,(10:2.1505810957351508,((12:1.0733357354920396,4:1.0733357354920396):1.0767282749550142,(9:1.3236503369520467,(11:0.7892345047244252,3:0.7892345047244252):0.5344158322276215):0.8264136734950072):5.170852880969079E-4):0.04935707228023967):0.0;
tree STATE_385000 = (((6:1.152338928375627,((1:0.38941846486826515,2:0.38941846486826515):0.3936600524368591,5:0.7830785173051242):0.36926041107050267):0.4038782971265287,((8:0.6559772873106182,13:0.6559772873106182):0.23853718424053905,7:0.8945144715511573):0.6617027539509983):0.5935869898723223,(10:2.1086162005877185,((12:0.9235971801247287,4:0.9235971801247287):1.1671184101577945,(9:1.3090229114149476,(11:0.9821766632639093,3:0.9821766632639093):0.32684624815103835):0.7816926788675755):0.017900610305195297):0.041188014786759375):0.0;
tree STATE_386000 = (((6:1.095233341548351,((1:0.36863782644007625,2:0.36863782644007625):0.35779320282384797,5:0.7264310292639242):0.36880231228442684):0.5798113327088159,((8:0.6761533930210013,13:0.6761533930210013):0.3138928747078137,7:0.990046267728815):0.684998406528352):0.4020998018487003,(10:2.026648619231714,((12:0.8709360237090007,4:0.8709360237090007):1.1384686439591396,(9:1.2206180163344924,(11:0.8657788847933134,3:0.8657788847933134):0.35483913154117896):0.7887866513336479):0.017243951563573834):0.050495856874153144):0.0;
tree STATE_387000 = (((6:1.1487455056342446,((1:0.3747338791421991,2:0.3747338791421991):0.3460249613439425,5:0.7207588404861416):0.427986665148103):0.5357482543338232,((8:0.7601074464996551,13:0.7601074464996551):0.2138893935589009,7:0.973996840058556):0.7104969199095118):0.5665650160650451,((9:1.2639412190998982,(11:0.8843146720231777,3:0.8843146720231777):0.3796265470767205):0.9437857773371245,(10:2.1724871116578663,(12:1.0210413346169838,4:1.0210413346169838):1.1514457770408826):0.035239884779156405):0.043331779596090136):0.0;
tree STATE_388000 = (((6:1.1263305824205974,((1:0.4167601358277206,2:0.4167601358277206):0.30200941571202705,5:0.7187695515397476):0.4075610308808497):0.5453613518910219,((8:0.6196208649859586,13:0.6196208649859586):0.3024307348637355,7:0.9220515998496941):0.7496403344619251):0.4980549779965173,((9:1.335341999859152,(11:0.857355467318667,3:0.857355467318667):0.47798653254048507):0.7634818680607478,(10:2.0539259008214352,(12:0.9241377295617131,4:0.9241377295617131):1.129788171259722):0.04489796709846461):0.07092304438823671):0.0;
tree STATE_389000 = (((6:1.0837626649730543,((1:0.3278766227099381,2:0.3278766227099381):0.2909761449378713,5:0.6188527676478094):0.4649098973252449):0.5306384959937605,((8:0.6769873261351562,13:0.6769873261351562):0.20705152714812403,7:0.8840388532832802):0.7303623076835345):0.5627620759106533,((9:1.27790941022285,(11:0.9222566391913453,3:0.9222566391913453):0.35565277103150483):0.836104297803129,(10:2.0321725592217317,(12:0.9490772916434806,4:0.9490772916434806):1.083095267578251):0.08184114880424742):0.06314952885148895):0.0;
tree STATE_390000 = (((6:1.1592921982912632,((1:0.4249197220823419,2:0.4249197220823419):0.3752893923609156,5:0.8002091144432575):0.3590830838480057):0.5085903060201216,((8:0.5967691230574543,13:0.5967691230574543):0.24594295390271348,7:0.8427120769601678):0.8251704273512169):0.5100071014063423,((9:1.378209495103272,(11:0.8806841243683845,3:0.8806841243683845):0.49752537073488745):0.7345310572076189,(10:2.0650865298705665,(12:0.8633948979882899,4:0.8633948979882899):1.2016916318822766):0.04765402244032435):0.06514905340683619):0.0;
tree STATE_391000 = (((6:1.168716421220649,((1:0.46824886947073746,2:0.46824886947073746):0.32226965835326854,5:0.790518527824006):0.3781978933966429):0.47379085243834185,((8:0.5516511038068903,13:0.5516511038068903):0.4028684759749196,7:0.9545195797818099):0.6879876938771808):0.48561850249417793,((12:0.9155709105378593,4:0.9155709105378593):1.1438689391433507,(10:2.056587901344378,(9:1.310410933656333,(11:0.929213683979196,3:0.929213683979196):0.381197249677137):0.7461769676880452):0.0028519483368318888):0.06868592647195859):0.0;
tree STATE_392000 = (((6:1.1463052114034333,((1:0.44221254861440434,2:0.44221254861440434):0.329249486510878,5:0.7714620351252823):0.374843176278151):0.5043812473548437,((8:0.6813717347179676,13:0.6813717347179676):0.36930010715332495,7:1.0506718418712926):0.6000146168869844):0.5526506441390029,((12:1.0434179404791584,4:1.0434179404791584):1.0649613186796607,(10:2.091648919796396,(9:1.217447893133917,(11:0.8391772423758964,3:0.8391772423758964):0.3782706507580206):0.8742010266624791):0.016730339362422963):0.09495784373846083):0.0;
tree STATE_393000 = (((6:1.1347834335583409,((1:0.3847648460532008,2:0.3847648460532008):0.4097110571714285,5:0.7944759032246294):0.3403075303337115):0.48100853649462616,((8:0.6203482232298287,13:0.6203482232298287):0.31408465988466716,7:0.9344328831144959):0.6813590869384711):0.591335724371024,((12:0.9603773336505919,4:0.9603773336505919):1.2119240907788287,(10:2.1480959975972875,(9:1.3306476367372153,(11:0.8597932210454978,3:0.8597932210454978):0.4708544156917175):0.8174483608600722):0.024205426832133004):0.0348262699945705):0.0;
tree STATE_394000 = (((6:1.0770662331698913,((1:0.4180877121423272,2:0.4180877121423272):0.36117438850902184,5:0.779262100651349):0.2978041325185422):0.45430167885778294,((8:0.6674522400321756,13:0.6674522400321756):0.31745376932603486,7:0.9849060093582105):0.5464619026694637):0.5696555747479728,((10:2.0251886032744983,(9:1.3283250011821894,(11:0.9652748824216966,3:0.9652748824216966):0.36305011876049287):0.6968636020923089):0.050406418227459504,(12:0.9732213269620495,4:0.9732213269620495):1.1023736945399083):0.025428465273689138):0.0;
tree STATE_395000 = (((6:1.2186166004672583,((1:0.4275407396002685,2:0.4275407396002685):0.37705566930741063,5:0.8045964089076791):0.41402019155957914):0.3382524789949737,((8:0.7243843369806585,13:0.7243843369806585):0.28129656465794495,7:1.0056809016386035):0.5511881778236285):0.5235756648537697,((10:2.0445463946899465,(9:1.2542519286513687,(11:0.9022962559815726,3:0.9022962559815726):0.3519556726697961):0.7902944660385778):0.02289292431975376,(12:0.8333956480044481,4:0.8333956480044481):1.234043671005252):0.013005425306301444):0.0;
tree STATE_396000 = (((6:1.116969474262281,((1:0.4321503074489034,2:0.4321503074489034):0.38895655192922357,5:0.821106859378127):0.2958626148841541):0.47201032559800726,((8:0.6254416375487768,13:0.6254416375487768):0.2750280601415944,7:0.9004696976903712):0.6885101021699171):0.5275872118161606,((10:2.080775540158014,(12:1.0423607420183179,4:1.0423607420183179):1.038414798139696):0.02005178513106065,(9:1.4251263113125021,(11:0.8540658916158347,3:0.8540658916158347):0.5710604196966674):0.6757010139765725):0.01573968638737444):0.0;
tree STATE_397000 = (((6:1.0779296028856216,((1:0.40826606143822125,2:0.40826606143822125):0.39087739850068676,5:0.799143459938908):0.27878614294671356):0.4086176865792117,((8:0.665257174572849,13:0.665257174572849):0.2544240682152695,7:0.9196812427881186):0.5668660466767147):0.7474104448476977,((10:2.092992196339926,(12:1.0725823449504197,4:1.0725823449504197):1.0204098513895061):0.05585217781167984,(9:1.2429857363217338,(11:0.8762232988994637,3:0.8762232988994637):0.3667624374222701):0.9058586378298719):0.0851133601609253):0.0;
tree STATE_398000 = (((6:1.0926299363244345,((1:0.33040858064522993,2:0.33040858064522993):0.32656054030009385,5:0.6569691209453238):0.4356608153791107):0.5327287266783807,((8:0.6752543971022306,13:0.6752543971022306):0.2336286002295206,7:0.9088829973317512):0.716475665671064):0.49661397626658,((10:2.003887503564817,(12:0.9212820506629761,4:0.9212820506629761):1.082605452901841):0.10246963981312796,(9:1.232022775160202,(11:0.9332984237731695,3:0.9332984237731695):0.29872435138703246):0.8743343682177431):0.01561549589145006):0.0;
tree STATE_399000 = ((9:1.1701528190176518,(11:0.8458951495245454,3:0.8458951495245454):0.3242576694931064):0.9148673416144661,(10:2.061414433411886,(((6:1.109980881273777,((1:0.3992010131861281,2:0.3992010131861281):0.3403754005807127,5:0.7395764137668408):0.37040446750693623):0.3770591878528611,((8:0.5826227071421538,13:0.5826227071421538):0.3838620114764877,7:0.9664847186186415):0.5205553505079966):0.5580681269770427,(12:0.9195015781482204,4:0.9195015781482204):1.1256066179554605):0.01630623730820524):0.02360572722023191):0.0;
tree STATE_400000 = ((9:1.26521370492202,(11:0.8485357825621518,3:0.8485357825621518):0.4166779223598682):0.736899029729051,((12:0.9067148100384584,4:0.9067148100384584):1.0860968208523882,(10:1.9903992731664009,((6:1.1009833165303338,((1:0.41143981214051967,2:0.41143981214051967):0.3297736000157227,5:0.7412134121562424):0.3597699043740914):0.4424193232761855,((8:0.6120659375467125,13:0.6120659375467125):0.2959519342246467,7:0.9080178717713592):0.6353847680351601):0.4469966333598816):0.0024123577244459238):0.009301103760224194):0.0;
tree STATE_401000 = (((((6:1.0797492418447399,((1:0.330253237552843,2:0.330253237552843):0.3079162656360091,5:0.6381695031888521):0.44157973865588773):0.4533665582494657,((8:0.627899619945625,13:0.627899619945625):0.239682649119473,7:0.867582269065098):0.6655335310291075):0.4495706524312244,(12:0.8797720091311932,4:0.8797720091311932):1.1029144433942366):0.027179990570871615,10:2.0098664430963016):0.0768343206992208,(9:1.2549288077231302,(11:0.9585647239900491,3:0.9585647239900491):0.2963640837330811):0.8317719560723922):0.0;
tree STATE_402000 = (((6:1.0981333768811201,((1:0.31594971352951073,2:0.31594971352951073):0.4509294597593858,5:0.7668791732888965):0.3312542035922236):0.47424723840621974,((8:0.634632457874469,13:0.634632457874469):0.3018406814717719,7:0.9364731393462409):0.635907475941099):0.48578898511307256,((10:2.045668711579782,(9:1.1020597463113697,(11:0.7966199833918477,3:0.7966199833918477):0.305439762919522):0.9436089652684121):0.0025828193079036055,(12:0.9647050709570615,4:0.9647050709570615):1.083546459930624):0.009918069512727001):0.0;
tree STATE_403000 = (((6:1.1897259372876827,((1:0.3431749850752143,2:0.3431749850752143):0.42227609153493945,5:0.7654510766101538):0.42427486067752895):0.49497600206419334,((8:0.687123740469847,13:0.687123740469847):0.2594843242893832,7:0.9466080647592302):0.7380938745926459):0.457059887499933,((10:2.043688628017268,(9:1.310901611021524,(11:0.9057889700699927,3:0.9057889700699927):0.4051126409515312):0.732787016995744):0.05250791491271389,(12:0.9568396534944239,4:0.9568396534944239):1.139356889435558):0.04556528392182724):0.0;
tree STATE_404000 = (((6:1.052851417560546,((1:0.32984860642796415,2:0.32984860642796415):0.3394805295384545,5:0.6693291359664186):0.38352228159412727):0.4420519903744895,((8:0.6148754911999738,13:0.6148754911999738):0.3182416528765477,7:0.9331171440765215):0.5617862638585139):0.5367413636980922,((10:1.9797109277150875,(9:1.2429966845688003,(11:0.8305769801689392,3:0.8305769801689392):0.4124197043998611):0.7367142431462872):0.012477227782150324,(12:0.98680545893399,4:0.98680545893399):1.005382696563248):0.0394566161358898):0.0;
tree STATE_405000 = (((6:1.1307461804088434,((1:0.3256390184426832,2:0.3256390184426832):0.4440743204420828,5:0.769713338884766):0.36103284152407744):0.4601153632286705,((8:0.6455547693971005,13:0.6455547693971005):0.29738392242859457,7:0.9429386918256951):0.6479228518118189):0.5884348704543001,(((12:0.936273395938713,4:0.936273395938713):1.1952790795814487,10:2.1315524755201616):0.02469292937310419,(9:1.2758159694821767,(11:0.9544105005245676,3:0.9544105005245676):0.32140546895760913):0.8804294354110891):0.0230510091985483):0.0;
tree STATE_406000 = (((6:1.1691256155618786,((1:0.4467489553103043,2:0.4467489553103043):0.32929042799108604,5:0.7760393833013903):0.3930862322604882):0.4547982701260669,((8:0.6312785441992647,13:0.6312785441992647):0.39204122768585015,7:1.0233197718851148):0.6006041138028306):0.6372963060478771,(((12:1.0488398820539617,4:1.0488398820539617):1.1448307663060386,10:2.1936706483600004):0.010469150708341424,(9:1.440092847256805,(11:0.9320853187316349,3:0.9320853187316349):0.5080075285251702):0.7640469518115367):0.05708039266748077):0.0;
tree STATE_407000 = (((6:1.0646859055257334,((1:0.38742794496928923,2:0.38742794496928923):0.302110695481027,5:0.6895386404503162):0.3751472650754172):0.5033753389736431,((8:0.655310793864549,13:0.655310793864549):0.23214483358153792,7:0.887455627446087):0.6806056170532895):0.5668980287128615,((12:0.9264071634664707,4:0.9264071634664707):1.1576121484037523,((9:1.2326006099088394,(11:0.8400176677951705,3:0.8400176677951705):0.39258294211366884):0.8428186894473237,10:2.075419299356163):0.008600012514059951):0.05093996134201495):0.0;
tree STATE_408000 = (((6:1.1995339835023549,((1:0.3951538281479007,2:0.3951538281479007):0.45698801050211335,5:0.852141838650014):0.3473921448523408):0.37854125398476257,((8:0.6383051309083445,13:0.6383051309083445):0.277036433015006,7:0.9153415639233505):0.6627336735637669):0.5869376580926209,((12:1.0054966572094568,4:1.0054966572094568):1.1377229929193102,((9:1.2639208222390055,(11:0.8692977738965563,3:0.8692977738965563):0.3946230483424492):0.8673767431885544,10:2.13129756542756):0.011922084701207147):0.021793245450971277):0.0;
tree STATE_409000 = ((12:0.9270616431527443,4:0.9270616431527443):1.3430698621582653,(((6:1.1817561198326276,((1:0.386291110896415,2:0.386291110896415):0.313825138941617,5:0.700116249838032):0.4816398699945956):0.563408867729773,((8:0.7708325282485107,13:0.7708325282485107):0.3698629367151398,7:1.1406954649636505):0.6044695225987502):0.5246721125385241,((9:1.3286928777812541,(11:0.8695728428415935,3:0.8695728428415935):0.4591200349396606):0.9194370352903225,10:2.2481299130715766):0.02170718702934815):2.94405210084836E-4):0.0;
tree STATE_410000 = (((6:1.0645386104702643,((1:0.29682096498970795,2:0.29682096498970795):0.4192523660140948,5:0.7160733310038028):0.34846527946646155):0.4398877128267402,((8:0.6284543381020268,13:0.6284543381020268):0.2401430777953043,7:0.8685974158973311):0.6358289073996735):0.6394790533214512,((9:1.2920385637912823,(11:0.9013041749816576,3:0.9013041749816576):0.39073438880962474):0.8061098857061095,((12:0.9515136134688775,4:0.9515136134688775):1.1004518219530868,10:2.0519654354219643):0.046183014075427575):0.04575692712106383):0.0;
tree STATE_411000 = (((6:1.2678494497248822,((1:0.3849684259172102,2:0.3849684259172102):0.37678828889668753,5:0.7617567148138977):0.5060927349109845):0.3291285349968711,((8:0.6217365307761256,13:0.6217365307761256):0.34033532384361986,7:0.9620718546197454):0.6349061301020079):0.5336887031982869,((9:1.2881073687040923,(11:0.9298481472379614,3:0.9298481472379614):0.3582592214661309):0.717660469569612,((12:1.0074356882075275,4:1.0074356882075275):0.9879548105352303,10:1.9953904987427578):0.01037733953094655):0.12489884964633591):0.0;
tree STATE_412000 = ((9:1.2457969530381514,(11:0.9502170020889904,3:0.9502170020889904):0.295579950949161):0.8203880133308057,(((12:0.9467029955620313,4:0.9467029955620313):1.0821636997474329,10:2.028866695309464):3.6547530275843343E-4,((6:1.133963509855883,((1:0.3404173538894572,2:0.3404173538894572):0.35339819302442493,5:0.6938155469138821):0.44014796294200076):0.3527455970076345,((8:0.6338872603702469,13:0.6338872603702469):0.25971112518301,7:0.8935983855532569):0.5931107213102605):0.5425230637487051):0.0369527957567346):0.0;
tree STATE_413000 = ((9:1.1997757251556904,(11:0.8534155204740649,3:0.8534155204740649):0.34636020468162554):0.7815912444257254,(((12:1.0992282015518149,4:1.0992282015518149):0.8321488076000993,10:1.9313770091519142):0.04494562609823771,((6:1.0124111444320365,((1:0.29724925208683384,2:0.29724925208683384):0.32117923361488543,5:0.6184284857017193):0.39398265873031724):0.44179880375450753,((8:0.7055829373188134,13:0.7055829373188134):0.1827097003980469,7:0.8882926377168603):0.5659173104696837):0.5221126870636079):0.005044334331263833):0.0;
tree STATE_414000 = ((12:0.8564571961636352,4:0.8564571961636352):1.1923714446939853,(((6:1.2178465720795897,((1:0.4173192061661301,2:0.4173192061661301):0.4414324957673413,5:0.8587517019334714):0.3590948701461183):0.3007290954174573,((8:0.5953333250070911,13:0.5953333250070911):0.28715548487909404,7:0.8824888098861852):0.6360868576108618):0.5268387190715302,((9:1.1529688119282973,(11:0.8018864746392614,3:0.8018864746392614):0.3510823372890358):0.8048225328583694,10:1.9577913447866666):0.0876230417819106):0.0034142542890434058):0.0;
tree STATE_415000 = (((6:1.2105375032704835,((1:0.39721125005884583,2:0.39721125005884583):0.3509031026953715,5:0.7481143527542173):0.46242315051626615):0.43986798269572036,((8:0.6920492714945189,13:0.6920492714945189):0.2792104022378886,7:0.9712596737324075):0.6791458122337963):0.5292675770867321,(((9:1.2325973562052717,(11:0.912264668199993,3:0.912264668199993):0.3203326880052787):0.9173693702572985,10:2.14996672646257):0.02514189233146613,(12:0.962557944667777,4:0.962557944667777):1.2125506741262593):0.00456444425889968):0.0;
tree STATE_416000 = (((6:1.0778540475136467,((1:0.37350486127274224,2:0.37350486127274224):0.36158733999892506,5:0.7350922012716673):0.34276184624197936):0.5382321618975408,((8:0.6401881249149696,13:0.6401881249149696):0.2621266860664284,7:0.902314810981398):0.7137713984297894):0.579112180596187,((10:2.0929862381464015,(12:1.0639213246884693,4:1.0639213246884693):1.0290649134579322):0.04354407610794819,(9:1.3293501272782504,(11:0.8510870969196778,3:0.8510870969196778):0.47826303035857265):0.8071801869760993):0.058668075753024684):0.0;
tree STATE_417000 = (((12:1.0001823527732272,4:1.0001823527732272):1.1515530968995216,(10:2.1484912138755647,(9:1.265911405531647,(11:0.9701194766951956,3:0.9701194766951956):0.29579192883645133):0.8825798083439178):0.003244235797184025):0.06602974713859311,((6:1.1646994000015485,((1:0.3592340669895824,2:0.3592340669895824):0.3553673677571676,5:0.71460143474675):0.4500979652547985):0.48122072125161974,((8:0.640144066586913,13:0.640144066586913):0.3213237921166807,7:0.9614678587035937):0.6844522625495745):0.5718450755581737):0.0;
tree STATE_418000 = (((6:1.0730702965300611,((1:0.3292026471019794,2:0.3292026471019794):0.42946067773484026,5:0.7586633248368196):0.3144069716932415):0.44488950050329357,((8:0.7561984484250637,13:0.7561984484250637):0.1744340209448303,7:0.930632469369894):0.5873273276634607):0.5644772701702885,((9:1.325178996144606,(11:0.8158653970167582,3:0.8158653970167582):0.5093135991278479):0.657053715536914,(10:1.9516120637230616,(12:0.9559303436944802,4:0.9559303436944802):0.9956817200285815):0.030620647958458536):0.10020435552212303):0.0;
tree STATE_419000 = (((6:1.1141839512628198,((1:0.45614161534927894,2:0.45614161534927894):0.29882231200502146,5:0.7549639273543004):0.35922002390851937):0.4619848564200364,((8:0.6220949411626713,13:0.6220949411626713):0.26055137399817174,7:0.882646315160843):0.6935224925220131):0.6243103083110033,((9:1.3220596808291987,(11:0.9549227423859246,3:0.9549227423859246):0.3671369384432741):0.83828807569963,(10:2.1144356616760995,(12:0.9760801307408752,4:0.9760801307408752):1.1383555309352245):0.04591209485272918):0.04013135946503077):0.0;
tree STATE_420000 = (((6:1.0629778415035367,((1:0.31158078557755853,2:0.31158078557755853):0.3146858958693628,5:0.6262666814469213):0.43671116005661537):0.49678584079547816,((8:0.6794667238223908,13:0.6794667238223908):0.2697059515690099,7:0.9491726753914007):0.6105910069076141):0.6145194246328751,((9:1.2249901796054554,(11:0.8472597889284619,3:0.8472597889284619):0.37773039067699354):0.8986966606157241,(10:2.070270234946617,(12:0.9065125459950651,4:0.9065125459950651):1.163757688951552):0.05341660527456238):0.05059626671071049):0.0;
tree STATE_421000 = ((10:2.098431222396193,(12:1.0735449963293475,4:1.0735449963293475):1.0248862260668457):0.04792996989067033,((9:1.2789239005754867,(11:0.7966489557921501,3:0.7966489557921501):0.48227494478333655):0.8570640455878207,((6:1.188923431873724,((1:0.4175953055961349,2:0.4175953055961349):0.2819628606339847,5:0.6995581662301196):0.4893652656436045):0.4476948949834094,((8:0.6194538948576067,13:0.6194538948576067):0.32927773138297645,7:0.9487316262405832):0.6878867006165503):0.49936961930617385):0.010373246123556168):0.0;
tree STATE_422000 = ((10:2.2135674237396596,(12:1.0334694476425612,4:1.0334694476425612):1.1800979760970984):0.008662890331433193,((9:1.2847675787538806,(11:0.9157445641790133,3:0.9157445641790133):0.3690230145748673):0.9293410515021312,((6:1.180486238601158,((1:0.44270567330794997,2:0.44270567330794997):0.2966725532088538,5:0.7393782265168037):0.44110801208435435):0.5750455248541215,((8:0.6727207785661239,13:0.6727207785661239):0.2429814468571999,7:0.9157022254233238):0.8398295380319558):0.4585768668007322):0.008121683815081049):0.0;
tree STATE_423000 = ((10:2.085925721160916,(12:0.9430219259901883,4:0.9430219259901883):1.1429037951707275):0.00951863080870119,((9:1.1793375667030128,(11:0.8936839745034063,3:0.8936839745034063):0.2856535921996065):0.9159714527350538,((6:1.086311292862146,((1:0.4263016882504384,2:0.4263016882504384):0.37789645331772587,5:0.8041981415681643):0.2821131512939816):0.4462724312622326,((8:0.5298445541460577,13:0.5298445541460577):0.32404129818552363,7:0.8538858523315813):0.6786978717927972):0.5627252953136881):1.3533253155051383E-4):0.0;
tree STATE_424000 = (((6:1.156310100554761,((1:0.32761329936038086,2:0.32761329936038086):0.38039212184500537,5:0.7080054212053862):0.4483046793493747):0.43129051102516014,((8:0.5590386237360992,13:0.5590386237360992):0.26722187106980855,7:0.8262604948059078):0.7613401167740133):0.5238977900968007,((9:1.2230340100923367,(11:0.8108520216186861,3:0.8108520216186861):0.4121819884736506):0.8666876138261486,((12:0.9932500850509176,4:0.9932500850509176):1.0558083025234861,10:2.0490583875744037):0.04066323634408153):0.0217767777582365):0.0;
tree STATE_425000 = (((6:1.1727204566999223,((1:0.37996036683628576,2:0.37996036683628576):0.3040045865480059,5:0.6839649533842916):0.48875550331563067):0.43847727705399375,((8:0.6196064016744964,13:0.6196064016744964):0.2682173980363455,7:0.8878237997108419):0.7233739340430742):0.5894583838277567,((9:1.226252941882468,(11:0.8566612147142059,3:0.8566612147142059):0.36959172716826205):0.8403480685988847,((12:0.953131821481208,4:0.953131821481208):1.0663886832041842,10:2.019520504685392):0.04708050579596046):0.1340551071003202):0.0;
tree STATE_426000 = (((6:1.141104034469522,((1:0.41690379781602416,2:0.41690379781602416):0.406605309312958,5:0.8235091071289822):0.31759492734053985):0.5116713458844895,((8:0.7780548901118098,13:0.7780548901118098):0.19050144532903945,7:0.9685563354408493):0.6842190449131622):0.5185589621589362,((9:1.330731928976338,(11:0.9190281951171864,3:0.9190281951171864):0.4117037338591516):0.8027552834536518,((12:0.9905660423685381,4:0.9905660423685381):1.1112555103193194,10:2.1018215526878574):0.03166565974213231):0.037847130082957925):0.0;
tree STATE_427000 = (((6:1.2851909800598151,((1:0.43292659307976783,2:0.43292659307976783):0.4198267864961706,5:0.8527533795759384):0.4324376004838767):0.3163157212119807,((8:0.6241058833285493,13:0.6241058833285493):0.2310093175791239,7:0.8551152009076732):0.7463915003641226):0.47107634402633725,((9:1.271651835062428,(11:0.9351726801639404,3:0.9351726801639404):0.33647915489848756):0.7472058952234248,((12:0.8834006508545735,4:0.8834006508545735):1.1003691177469286,10:1.9837697686015021):0.03508796168435069):0.053725315012280284):0.0;
tree STATE_428000 = ((9:1.2320644344139584,(11:0.8524031639868632,3:0.8524031639868632):0.3796612704270952):0.8965341817925507,((12:1.004120547290843,4:1.004120547290843):1.1079155019995943,(10:2.0932983779771694,((6:1.1955811325487258,((1:0.34680124296767323,2:0.34680124296767323):0.39113624444171635,5:0.7379374874093896):0.4576436451393362):0.393270421620199,((8:0.6387482231977151,13:0.6387482231977151):0.23522340132025177,7:0.8739716245179668):0.7148799296509579):0.5044468238082447):0.018737671313267867):0.01656256691607183):0.0;
tree STATE_429000 = (((6:1.0970489379607407,((1:0.37468244770720327,2:0.37468244770720327):0.36735677409248213,5:0.7420392217996854):0.35500971616105526):0.39922335685118426,((8:0.5361866500536783,13:0.5361866500536783):0.3338785334175485,7:0.8700651834712267):0.6262071113406982):0.5505112269806753,((9:1.2461161631332631,(11:0.772561801138941,3:0.772561801138941):0.4735543619943221):0.7699801044371708,((12:1.052424007467177,4:1.052424007467177):0.9271716080464145,10:1.9795956155135914):0.0365006520568425):0.030687254222166338):0.0;
tree STATE_430000 = (((6:1.1171386714702443,((1:0.4550129450877196,2:0.4550129450877196):0.3328272567299225,5:0.7878402018176421):0.3292984696526021):0.39863210360053425,((8:0.5914390349011289,13:0.5914390349011289):0.2753230044866988,7:0.8667620393878277):0.6490087356829508):0.5757505063504591,((9:1.30011981444982,(11:0.845602701486682,3:0.845602701486682):0.454517112963138):0.7432592679703687,((12:0.8584865424197519,4:0.8584865424197519):1.156375977346375,10:2.014862519766127):0.028516562654061772):0.04814219900104888):0.0;
tree STATE_431000 = (((6:1.151701842801641,((1:0.3333903719504495,2:0.3333903719504495):0.42529932097826006,5:0.7586896929287096):0.3930121498729314):0.43516782450606817,((8:0.659563986874354,13:0.659563986874354):0.30099467354811615,7:0.9605586604224702):0.626311006885239):0.585924141823909,((9:1.4218925844452386,(11:0.9129593216925472,3:0.9129593216925472):0.5089332627526914):0.722937654944193,((12:0.9326039764406976,4:0.9326039764406976):1.1250425333802814,10:2.057646509820979):0.08718372956845277):0.0279635697421865):0.0;
tree STATE_432000 = (((6:1.12028497586095,((1:0.35681187866978387,2:0.35681187866978387):0.369328578470456,5:0.7261404571402399):0.3941445187207102):0.617097019129029,((8:0.6951785654794774,13:0.6951785654794774):0.389241346857108,7:1.0844199123365854):0.6529620826533937):0.4418797853969434,(10:2.1513425617557065,((12:0.9929373157133607,4:0.9929373157133607):1.1557778534231358,(9:1.3684112971550921,(11:0.9527224812591043,3:0.9527224812591043):0.41568881589598783):0.7803038719814044):0.0026273926192099673):0.027919218631216047):0.0;
tree STATE_433000 = (((6:1.1925320540049307,((1:0.42550080473263,2:0.42550080473263):0.36303884109723256,5:0.7885396458298626):0.4039924081750681):0.4791733095994537,((8:0.666989732067809,13:0.666989732067809):0.2338698544283978,7:0.9008595864962068):0.7708457771081776):0.5204895841890476,(10:2.157986036545417,((12:0.9519581091983037,4:0.9519581091983037):1.2059581061776536,(9:1.3116767683869015,(11:0.9236514645770938,3:0.9236514645770938):0.3880253038098077):0.8462394469890557):6.98211694598605E-5):0.03420891124801484):0.0;
tree STATE_434000 = (((6:1.103606597212396,((1:0.4086200313405589,2:0.4086200313405589):0.3899639489631175,5:0.7985839803036764):0.3050226169087197):0.5568843889450539,((8:0.694790181900812,13:0.694790181900812):0.3637896743519613,7:1.0585798562527733):0.6019111299046767):0.49195896750948287,((12:0.8234840316676033,4:0.8234840316676033):1.2912982789589202,((9:1.2754612378187096,(11:0.9765952827775002,3:0.9765952827775002):0.2988659550412094):0.8142420875450433,10:2.089703325363753):0.025078985262770637):0.03766764304040926):0.0;
tree STATE_435000 = (((6:1.034537294778233,((1:0.33548263576087173,2:0.33548263576087173):0.3358430455722395,5:0.6713256813331112):0.36321161344512176):0.4798860647846539,((8:0.6195166499605277,13:0.6195166499605277):0.24220189761140942,7:0.8617185475719371):0.6527048119909498):0.5919862982154389,((12:0.962137664857261,4:0.962137664857261):1.1027149041521125,((9:1.2355188599433369,(11:0.7671678488745405,3:0.7671678488745405):0.4683510110687964):0.7632142337171832,10:1.99873309366052):0.06611947534885343):0.041557088768952255):0.0;
tree STATE_436000 = (((6:1.1165773460681327,((1:0.3319922212000851,2:0.3319922212000851):0.36974195264827614,5:0.7017341738483612):0.4148431722197715):0.507205797010325,((8:0.6659407145353003,13:0.6659407145353003):0.33157889448770483,7:0.9975196090230052):0.6262635340554525):0.5563681111454868,(((12:0.9852755086962031,4:0.9852755086962031):1.1306481597330151,10:2.115923668429218):0.03747208065896501,(9:1.2293381170101612,(11:0.7277891942323828,3:0.7277891942323828):0.5015489227777784):0.924057632078022):0.026755505135761304):0.0;
tree STATE_437000 = ((9:1.2644616258980321,(11:0.9501745833823095,3:0.9501745833823095):0.3142870425157226):0.9750744457941896,(((12:0.9486462950880572,4:0.9486462950880572):1.2080947127903032,10:2.1567410078783604):0.07770772929811809,((6:1.182959376088679,((1:0.39356616660212446,2:0.39356616660212446):0.3427207298543799,5:0.7362868964565044):0.4466724796321746):0.5043893490972613,((8:0.7121498662937606,13:0.7121498662937606):0.3016084008623843,7:1.013758267156145):0.6735904580297953):0.5471000119905383):0.005087334515743169):0.0;
tree STATE_438000 = (((6:1.0234371028979794,((1:0.4647410728075963,2:0.4647410728075963):0.24881361581767086,5:0.7135546886252672):0.30988241427271224):0.38839349548795443,((8:0.6787187545471586,13:0.6787187545471586):0.2776670516584018,7:0.9563858062055604):0.4554447921803735):0.5579025075149686,(((12:0.9023824376610762,4:0.9023824376610762):0.9594614637151638,10:1.86184390137624):0.05188229899505847,(9:1.2019606338344775,(11:0.7160595352437982,3:0.7160595352437982):0.4859010985906793):0.711765566536821):0.05600690552960397):0.0;
tree STATE_439000 = (((6:1.167824034982689,((1:0.3469729418464992,2:0.3469729418464992):0.3865411102288433,5:0.7335140520753425):0.43430998290734646):0.37914057573930826,((8:0.6273151234754231,13:0.6273151234754231):0.3016765748164276,7:0.9289916982918507):0.6179729124301465):0.5389068961798487,((9:1.3322819049476817,(11:0.8981809592941252,3:0.8981809592941252):0.4341009456535565):0.7189073247114193,((12:0.9488269918610162,4:0.9488269918610162):1.0434732007902616,10:1.9923001926512778):0.05888903700782322):0.03468227724274486):0.0;
tree STATE_440000 = (((6:1.0130997609145282,((1:0.40081276036487995,2:0.40081276036487995):0.32153137240168767,5:0.7223441327665676):0.29075562814796063):0.5053360108618001,((8:0.7681485294834262,13:0.7681485294834262):0.24478977664019508,7:1.0129383061236212):0.5054974656527071):0.5946008564136163,((9:1.1704689468544205,(11:0.8523294662014556,3:0.8523294662014556):0.31813948065296493):0.877599764757443,((12:0.8257829361540403,4:0.8257829361540403):1.115486215406507,10:1.9412691515605474):0.10679956005131608):0.06496791657808121):0.0;
tree STATE_441000 = (((6:1.0933953215648269,((1:0.3693474690615803,2:0.3693474690615803):0.36362401677814354,5:0.7329714858397238):0.36042383572510306):0.501981011640469,((8:0.7294929933158129,13:0.7294929933158129):0.22055103340141147,7:0.9500440267172243):0.6453323064880716):0.525948586901898,((9:1.270983069175564,(11:0.9169390869774269,3:0.9169390869774269):0.35404398219813704):0.7992951051770214,((12:1.005263523095829,4:1.005263523095829):1.046158099672805,10:2.051421622768634):0.018856551583951386):0.05104674575460866):0.0;
tree STATE_442000 = (((6:1.079674812313099,((1:0.33572715046371193,2:0.33572715046371193):0.2965097018538324,5:0.6322368523175443):0.4474379599955547):0.4612646399295999,((8:0.6869140821785265,13:0.6869140821785265):0.27417339309778954,7:0.961087475276316):0.5798519769663829):0.5200447015742256,(10:1.9879232787947068,((9:1.2826467040014167,(11:0.8620152664446148,3:0.8620152664446148):0.4206314375568019):0.6861832147326097,(12:0.9041535601774751,4:0.9041535601774751):1.0646763585565513):0.01909336006068041):0.0730608750222177):0.0;
tree STATE_443000 = (((6:1.0909587064878372,((1:0.3899853979228682,2:0.3899853979228682):0.3746733438179271,5:0.7646587417407953):0.3262999647470419):0.4887812067586683,((8:0.6112769010069719,13:0.6112769010069719):0.3331094963189787,7:0.9443863973259505):0.635353515920555):0.5760820243090179,(10:2.089478913495533,((9:1.2767940664171071,(11:0.9106480181278109,3:0.9106480181278109):0.3661460482892962):0.8058377888094483,(12:0.9648669884562897,4:0.9648669884562897):1.1177648667702658):0.00684705826897769):0.06634302405999026):0.0;
tree STATE_444000 = (((6:1.1316069114390885,((1:0.4227684195300588,2:0.4227684195300588):0.3162775166458061,5:0.7390459361758649):0.39256097526322364):0.461674463801391,((8:0.7516294198366757,13:0.7516294198366757):0.23189625329035712,7:0.9835256731270329):0.6097557021134467):0.5738127677370162,(((9:1.2490597418367033,(11:0.9058415245790287,3:0.9058415245790287):0.34321821725767465):0.8029539673962802,10:2.0520137092329835):0.06383097798254367,(12:0.9415038259095387,4:0.9415038259095387):1.1743408613059885):0.05124945576196849):0.0;
tree STATE_445000 = (((6:1.13040911161393,((1:0.3741143921129392,2:0.3741143921129392):0.33264077419011895,5:0.7067551663030581):0.42365394531087197):0.44568439276495386,((8:0.6904753502514165,13:0.6904753502514165):0.28881300245428165,7:0.9792883527056981):0.5968051516731858):0.6443608255954738,(((9:1.242262105726575,(11:0.9170743185310697,3:0.9170743185310697):0.32518778719550534):0.9473997273695194,10:2.1896618330960944):0.01763757872758287,(12:1.0532148463253381,4:1.0532148463253381):1.1540845654983392):0.013154918150680484):0.0;
tree STATE_446000 = (((6:1.1322804300262637,((1:0.3647717107140402,2:0.3647717107140402):0.3705114000382321,5:0.7352831107522723):0.3969973192739914):0.5152567248028939,((8:0.716247702250802,13:0.716247702250802):0.26215350010559,7:0.978401202356392):0.6691359524727655):0.5874080019681449,(((9:1.2866306321201175,(11:0.8812867865395915,3:0.8812867865395915):0.40534384558052605):0.8420059283228711,10:2.1286365604429887):0.014091031741461535,(12:1.0502051264465566,4:1.0502051264465566):1.0925224657378936):0.09221756461285224):0.0;
tree STATE_447000 = (((6:1.148213560254607,((1:0.38994903017249155,2:0.38994903017249155):0.3717282400671394,5:0.7616772702396309):0.38653629001497614):0.4374852952175179,((8:0.7038294728045487,13:0.7038294728045487):0.19771533641154215,7:0.9015448092160908):0.6841540462560342):0.5784409763972942,(((9:1.1697479395586554,(11:0.7753669135329309,3:0.7753669135329309):0.39438102602572456):0.9267053146367572,10:2.0964532541954126):0.020154204652170105,(12:0.9851289339828795,4:0.9851289339828795):1.1314785248647032):0.04753237302183644):0.0;
tree STATE_448000 = ((((12:0.9977594720144011,4:0.9977594720144011):0.9817571401292641,10:1.9795166121436651):0.14566979085854226,(9:1.1958644760207393,(11:0.8026053856975837,3:0.8026053856975837):0.39325909032315565):0.9293219269814681):0.015189107005310287,((6:1.0429932703870537,((1:0.3470976856824857,2:0.3470976856824857):0.3388694880598682,5:0.6859671737423539):0.35702609664469975):0.48665581939373626,((8:0.55251090858474,13:0.55251090858474):0.323801083468791,7:0.8763119920535309):0.653337097727259):0.6107264202267277):0.0;
tree STATE_449000 = ((((12:0.9806655530479466,4:0.9806655530479466):1.0344977812580716,10:2.0151633343060182):0.06675524027126079,(9:1.2803531028337223,(11:0.8800850992981614,3:0.8800850992981614):0.4002680035355609):0.8015654717435567):0.029348322598108822,((6:1.1688479207005769,((1:0.431811254059381,2:0.431811254059381):0.32868128851522754,5:0.7604925425746085):0.40835537812596834):0.43626749453224156,((8:0.6854020107759206,13:0.6854020107759206):0.28734377371885045,7:0.972745784494771):0.6323696307380474):0.5061514819425694):0.0;
tree STATE_450000 = (((6:1.105343720257629,((1:0.40024348385382386,2:0.40024348385382386):0.4222715731192899,5:0.8225150569731138):0.2828286632845153):0.39470635648218755,((8:0.6896325168497535,13:0.6896325168497535):0.18157048748352989,7:0.8712030043332833):0.6288470724065333):0.5762983997671172,(10:2.048739415456226,((9:1.2891902522603007,(11:0.9167601806764348,3:0.9167601806764348):0.3724300715838659):0.7489940990916106,(12:0.899835638529494,4:0.899835638529494):1.1383487128224172):0.010555064104314837):0.027609061050707595):0.0;
tree STATE_451000 = (((6:1.1903426820734013,((1:0.38703538137443,2:0.38703538137443):0.3851020090824447,5:0.7721373904568747):0.41820529161652664):0.4304627699413548,((8:0.6812167285253911,13:0.6812167285253911):0.35747377508148814,7:1.0386905036068792):0.5821149484078769):0.4899870893643721,(10:2.0726763841002906,((9:1.2085261190855396,(11:0.8277672551159554,3:0.8277672551159554):0.38075886396958425):0.8610308625842515,(12:0.9458631287271362,4:0.9458631287271362):1.123693852942655):0.0031194024304994628):0.03811615727883755):0.0;
tree STATE_452000 = (((6:1.1262535096805615,((1:0.3547338187643681,2:0.3547338187643681):0.429038417415106,5:0.7837722361794741):0.34248127350108737):0.4933463164793941,((8:0.6944614269372406,13:0.6944614269372406):0.28785574220493093,7:0.9823171691421715):0.6372826570177841):0.5911035960741873,(10:2.181860359591565,((9:1.319381089964722,(11:0.9492471888515813,3:0.9492471888515813):0.3701339011131407):0.8543816579923644,(12:1.0872609448890576,4:1.0872609448890576):1.086501803068029):0.008097611634478419):0.028843062642577966):0.0;
tree STATE_453000 = (((6:1.0196686768318315,((1:0.40404418821045346,2:0.40404418821045346):0.2939314120073719,5:0.6979756002178253):0.32169307661400615):0.5358756434477534,((8:0.783165496428527,13:0.783165496428527):0.29564004661746346,7:1.0788055430459904):0.4767387772335945):0.5060875678150705,(10:2.0152719208078054,((9:1.191929902883461,(11:0.7719847683500962,3:0.7719847683500962):0.4199451345333647):0.820098428831725,(12:0.9099340298560599,4:0.9099340298560599):1.102094301859126):0.003243589092619459):0.04635996728684999):0.0;
tree STATE_454000 = (((6:1.053093178102909,((1:0.35229765842112853,2:0.35229765842112853):0.3943957758150321,5:0.7466934342361606):0.3063997438667483):0.44235364561105417,((8:0.714486795070839,13:0.714486795070839):0.2604387701688584,7:0.9749255652396974):0.5205212584742657):0.5404342539198042,(10:2.0243560506890668,((9:1.2743530135018892,(11:0.8090538975852731,3:0.8090538975852731):0.4652991159166161):0.7440321359481687,(12:0.8472081477655823,4:0.8472081477655823):1.1711770016844758):0.005970901239008786):0.011525026944700478):0.0;
tree STATE_455000 = (((6:1.0993062052555511,((1:0.4325760130397847,2:0.4325760130397847):0.4046757700285802,5:0.8372517830683649):0.2620544221871862):0.45700457186911003,((8:0.5868681858927463,13:0.5868681858927463):0.35637959073691805,7:0.9432477766296643):0.6130630004949968):0.5422505830899029,((9:1.2552758953936605,(11:0.9402119674315214,3:0.9402119674315214):0.3150639279621391):0.81438657059051,(10:2.0624181932247607,(12:0.9955354224153985,4:0.9955354224153985):1.0668827708093622):0.007244272759409753):0.0288988942303936):0.0;
tree STATE_456000 = (((6:1.2216470874378418,((1:0.38964513453763505,2:0.38964513453763505):0.42374846773481,5:0.8133936022724451):0.4082534851653967):0.3344734109276408,((8:0.7064121514912758,13:0.7064121514912758):0.21710196277197746,7:0.9235141142632532):0.6326063841022294):0.48816061824913737,((10:1.9872860635365845,(9:1.2906659106873002,(11:0.8789872046048095,3:0.8789872046048095):0.4116787060824907):0.6966201528492844):0.015553082102052862,(12:0.7787022979873987,4:0.7787022979873987):1.2241368476512386):0.04144197097598257):0.0;
tree STATE_457000 = (((6:1.0615094470488153,((1:0.398365661676715,2:0.398365661676715):0.25532266171598744,5:0.6536883233927024):0.4078211236561129):0.4987849413162655,((8:0.7166903782709881,13:0.7166903782709881):0.2639244739739799,7:0.980614852244968):0.5796795361201128):0.6904607712212836,((10:2.2411542184993576,(9:1.3095581281393749,(11:0.8462039986135783,3:0.8462039986135783):0.4633541295257966):0.9315960903599827):0.0031601972631949415,(12:0.9470654663842561,4:0.9470654663842561):1.2972489493782964):0.006440743823811879):0.0;
tree STATE_458000 = (((6:1.1959077185762983,((1:0.4416911220897947,2:0.4416911220897947):0.35277936853830955,5:0.7944704906281043):0.40143722794819403):0.3746843886770095,((8:0.7349849860178598,13:0.7349849860178598):0.2957845800657152,7:1.030769566083575):0.5398225411697328):0.48028271112179,((9:1.2862276427915065,(11:0.9055818055054177,3:0.9055818055054177):0.3806458372860888):0.7444363563285572,((12:0.9170536403739363,4:0.9170536403739363):1.0853968582944904,10:2.0024504986684266):0.028213500451637064):0.020210819255034096):0.0;
tree STATE_459000 = (((6:1.1652982643426997,((1:0.39166003988155884,2:0.39166003988155884):0.352850344250885,5:0.7445103841324439):0.4207878802102558):0.45882401680607776,((8:0.6411048588423419,13:0.6411048588423419):0.3278764609660786,7:0.9689813198084205):0.6551409613403569):0.6077024733840601,((9:1.2670502617721642,(11:0.92792977340601,3:0.92792977340601):0.33912048836615416):0.9412492842108513,((12:1.040385365822024,4:1.040385365822024):1.155355233241901,10:2.195740599063925):0.012558946919090541):0.023525208549822096):0.0;
tree STATE_460000 = (((6:1.1304108815025677,((1:0.3783062206835872,2:0.3783062206835872):0.33181065829514744,5:0.7101168789787347):0.4202940025238331):0.46080264452906894,((8:0.5972605475823226,13:0.5972605475823226):0.21099262671490693,7:0.8082531742972295):0.7829603517344071):0.5589839877107239,((9:1.1317971722448208,(11:0.7737764406799357,3:0.7737764406799357):0.3580207315648851):0.9780353072812278,((12:0.8866687634194774,4:0.8866687634194774):1.2120494508842332,10:2.0987182143037106):0.011114265222337938):0.04036503421631199):0.0;
tree STATE_461000 = (((6:1.1257767375324252,((1:0.41697063915773364,2:0.41697063915773364):0.3232109247822899,5:0.7401815639400235):0.3855951735924017):0.5242276198934614,((8:0.6178180394271797,13:0.6178180394271797):0.44686052326810444,7:1.0646785626952842):0.5853257947306025):0.6264902890517985,((9:1.2424008784013927,(11:0.9541178247807968,3:0.9541178247807968):0.2882830536205959):0.8884414861680028,((12:0.9499655696461439,4:0.9499655696461439):1.1177418704249291,10:2.067707440071073):0.06313492449832259):0.14565228190828972):0.0;
tree STATE_462000 = (((6:1.149916725405573,((1:0.4009034112043172,2:0.4009034112043172):0.3162120578381518,5:0.717115469042469):0.43280125636310407):0.33295231218173704,((8:0.6574378531270856,13:0.6574378531270856):0.29556448312208505,7:0.9530023362491706):0.5298667013381395):0.5889211390581606,((12:0.9270067413941648,4:0.9270067413941648):1.0705805705733882,((9:1.2759931977666938,(11:0.8901442641738031,3:0.8901442641738031):0.38584893359289074):0.6655835819746543,10:1.9415767797413481):0.056010532226205):0.07420286467791759):0.0;
tree STATE_463000 = (((6:1.047864220193012,((1:0.40393333241084506,2:0.40393333241084506):0.3081749529800123,5:0.7121082853908574):0.3357559348021546):0.45743892545986453,((8:0.6771968071106487,13:0.6771968071106487):0.2516964733437914,7:0.9288932804544401):0.5764098651984364):0.5624932793042583,((12:0.8306149841767317,4:0.8306149841767317):1.2065771262717537,((9:1.2655264000329014,(11:0.9315446784039478,3:0.9315446784039478):0.33398172162895357):0.7392290022052221,10:2.0047554022381235):0.03243670821036204):0.0306043145086492):0.0;
tree STATE_464000 = (((6:1.1838337433568573,((1:0.32057092386705127,2:0.32057092386705127):0.41084796308227006,5:0.7314188869493213):0.452414856407536):0.46224807984784766,((8:0.6017440860300232,13:0.6017440860300232):0.3220334893868092,7:0.9237775754168324):0.7223042477878726):0.5604382207857719,((9:1.428743190331853,(11:0.9838654470523237,3:0.9838654470523237):0.44487774327952934):0.7565732387002984,((12:0.9776468285692904,4:0.9776468285692904):1.1808112807154094,10:2.1584581092847):0.026858319747451453):0.021203614958325456):0.0;
tree STATE_465000 = (((6:1.0287725213050292,((1:0.4040873436398542,2:0.4040873436398542):0.2657121483748528,5:0.669799492014707):0.35897302929032215):0.5189661731128885,((8:0.6467398733946589,13:0.6467398733946589):0.4240067877467991,7:1.070746661141458):0.47699203327645967):0.48018024856866326,((9:1.1787089439658571,(11:0.8619522807714171,3:0.8619522807714171):0.31675666319444007):0.8428092556752442,((12:0.9527635739778849,4:0.9527635739778849):0.9472723148221093,10:1.9000358887999942):0.12148231084110717):0.006400743345479576):0.0;
tree STATE_466000 = (((6:1.2326161541121785,((1:0.3310322870031952,2:0.3310322870031952):0.3786498723753573,5:0.7096821593785525):0.522933994733626):0.4289934495884127,((8:0.7125783119388768,13:0.7125783119388768):0.4288616868816001,7:1.1414399988204769):0.5201696048801143):0.5291376268669747,((9:1.4055203625078856,(11:1.0384269882936354,3:1.0384269882936354):0.36709337421425015):0.765659320572583,((12:0.9333675286020845,4:0.9333675286020845):1.1948306130223605,10:2.128198141624445):0.04298154145602373):0.019567547487097325):0.0;
tree STATE_467000 = (((6:1.0922370455498465,((1:0.27801872015169904,2:0.27801872015169904):0.4574021073405935,5:0.7354208274922925):0.3568162180575539):0.44520542343902925,((8:0.5558809691476219,13:0.5558809691476219):0.26788653676460217,7:0.823767505912224):0.7136749630766517):0.61696559055446,((12:0.9567729680625378,4:0.9567729680625378):1.1320658336150111,((9:1.2642635141267384,(11:0.8696133051047814,3:0.8696133051047814):0.394650209021957):0.8062732106415991,10:2.0705367247683375):0.018302076909211262):0.06556925786578693):0.0;
tree STATE_468000 = ((12:1.0022481409904687,4:1.0022481409904687):1.1261821702663897,(((6:1.1143399713787623,((1:0.4466128624109879,2:0.4466128624109879):0.3472885935085301,5:0.793901455919518):0.3204385154592443):0.3770592558520287,((8:0.7080348288353868,13:0.7080348288353868):0.2801107516187571,7:0.9881455804541439):0.5032536467766471):0.6342519797114106,((9:1.2785544267344378,(11:0.83436161412676,3:0.83436161412676):0.44419281260767773):0.8104227182113606,10:2.0889771449457983):0.03667406199640322):0.0027791043146567773):0.0;
tree STATE_469000 = (((6:1.1772962976192909,((1:0.3398416775343774,2:0.3398416775343774):0.35968616435005224,5:0.6995278418844296):0.47776845573486126):0.3703438243445438,((8:0.6727207781160918,13:0.6727207781160918):0.26076200714455067,7:0.9334827852606424):0.6141573367031923):0.5827302469575313,((9:1.2288900893496137,(11:0.8321572336598526,3:0.8321572336598526):0.39673285568976113):0.8617936700622622,((12:0.9794708078655509,4:0.9794708078655509):1.0927927330662026,10:2.0722635409317536):0.01842021848012232):0.0396866095094901):0.0;
tree STATE_470000 = (((6:1.1578593489710318,((1:0.32586373285155457,2:0.32586373285155457):0.34883873425706746,5:0.674702467108622):0.4831568818624098):0.42445431810902456,((8:0.6671993122450594,13:0.6671993122450594):0.33894755956518263,7:1.006146871810242):0.5761667952698144):0.49194621930320603,(((12:0.8930353736639705,4:0.8930353736639705):1.1269685687994102,(9:1.185998915871564,(11:0.8577158108187503,3:0.8577158108187503):0.3282831050528138):0.8340050265918166):0.0023059838208934202,10:2.022309926284274):0.051949960098988335):0.0;
tree STATE_471000 = (((6:1.0454656117309264,((1:0.3880873532480255,2:0.3880873532480255):0.3170113335614983,5:0.7050986868095238):0.34036692492140264):0.586143602867299,((8:0.6578297828096686,13:0.6578297828096686):0.3361094694785025,7:0.9939392522881711):0.6376699623100544):0.6676554996051087,((9:1.3353850482603158,(11:0.9162029889431775,3:0.9162029889431775):0.41918205931713826):0.9310834649985074,((12:0.969220361735238,4:0.969220361735238):1.2875343866413382,10:2.256754748376576):0.009713764882246956):0.03279620094451108):0.0;
tree STATE_472000 = (((6:1.191142960188969,((1:0.3688191704746594,2:0.3688191704746594):0.2876442765128745,5:0.6564634469875339):0.534679513201435):0.43926024929506147,((8:0.6625344674741444,13:0.6625344674741444):0.22479870996577367,7:0.887333177439918):0.7430700320441124):0.5338057387774979,((9:1.3023018528748584,(11:0.9331418499822428,3:0.9331418499822428):0.36916000289261564):0.7865585290192032,((12:0.9619040288847351,4:0.9619040288847351):1.1260169694933713,10:2.0879209983781064):9.393835159552388E-4):0.07534856636746667):0.0;
tree STATE_473000 = (((6:1.13240075520166,((1:0.4767362056375402,2:0.4767362056375402):0.2341320943585367,5:0.7108682999960769):0.421532455205583):0.49986311949008333,((8:0.6536635282791801,13:0.6536635282791801):0.3300314651081564,7:0.9836949933873365):0.6485688813044068):0.5282654222577665,((9:1.2827966329900398,(11:0.8540505745888602,3:0.8540505745888602):0.4287460584011795):0.8174435933912334,((12:0.8850691621980051,4:0.8850691621980051):1.1916401239651278,10:2.076709286163133):0.023530940218140284):0.060289070568236625):0.0;
tree STATE_474000 = (((6:1.047430336097202,((1:0.46130336169685815,2:0.46130336169685815):0.24706056089664707,5:0.7083639225935052):0.3390664135036967):0.5329355031702181,((8:0.47707524694528786,13:0.47707524694528786):0.3077405376985975,7:0.7848157846438854):0.7955500546235347):0.5804003521798529,((9:1.3158852953257967,(11:0.8465655929234707,3:0.8465655929234707):0.469319702402326):0.8171869286691382,((12:1.0299866868601826,4:1.0299866868601826):1.0763998329534927,10:2.1063865198136753):0.026685704181259595):0.027693967452337986):0.0;
tree STATE_475000 = (((6:1.1274218517697783,((1:0.34882003206435913,2:0.34882003206435913):0.4173350183827464,5:0.7661550504471055):0.36126680132267275):0.547685558952834,((8:0.7986665552028751,13:0.7986665552028751):0.3123783345990445,7:1.1110448898019196):0.5640625209206926):0.5056141843125668,((9:1.1616305684973893,(11:0.8411088690373177,3:0.8411088690373177):0.3205216994600716):0.9691064579796271,((12:0.9298750925139285,4:0.9298750925139285):0.9641663109604754,10:1.894041403474404):0.2366956230026125):0.04998456855816258):0.0;
tree STATE_476000 = (((6:1.1445364767695927,((1:0.34783284444464824,2:0.34783284444464824):0.4465200620569689,5:0.7943529065016172):0.35018357026797553):0.41417647314855,((8:0.6357914968286608,13:0.6357914968286608):0.3288973573396635,7:0.9646888541683243):0.5940240957498184):0.6322198677325623,(10:2.1118226891860084,((9:1.2396732020907923,(11:0.9331791852445007,3:0.9331791852445007):0.30649401684629163):0.8402576422990231,(12:1.0148523050181373,4:1.0148523050181373):1.0650785393716782):0.03189184479619289):0.07911012846469667):0.0;
tree STATE_477000 = (((6:1.1141733800260163,((1:0.43900727904040365,2:0.43900727904040365):0.2837949471370314,5:0.7228022261774351):0.39137115384858123):0.5928708111940446,((8:0.7601062531088432,13:0.7601062531088432):0.22587945591260294,7:0.9859857090214461):0.7210584821986148):0.5359964841983214,((9:1.3138129923373076,(11:0.9995475144509891,3:0.9995475144509891):0.31426547788631853):0.8761394953396555,(10:2.1782873663999087,(12:0.9436937949203132,4:0.9436937949203132):1.2345935714795955):0.011665121277054435):0.0530881877414191):0.0;
tree STATE_478000 = (((6:1.114891631171808,((1:0.36730535232897205,2:0.36730535232897205):0.37618320341826744,5:0.7434885557472395):0.3714030754245685):0.6835222892241111,((8:0.6804952937604428,13:0.6804952937604428):0.355542490480972,7:1.0360377842414148):0.7623761361545043):0.45566749907256154,((12:0.9350989503855165,4:0.9350989503855165):1.3013299441635473,((9:1.3564857874763734,(11:0.9084149112610251,3:0.9084149112610251):0.44807087621534825):0.8784002298918578,10:2.2348860173682312):0.0015428771808325692):0.017652524919416823):0.0;
tree STATE_479000 = (((6:1.154636573289918,((1:0.3445648597992648,2:0.3445648597992648):0.3619264721374586,5:0.7064913319367234):0.44814524135319456):0.4847742458526596,((8:0.6381208087836507,13:0.6381208087836507):0.3452151529421652,7:0.9833359617258159):0.6560748574167616):0.5412378017016701,((12:1.0255828909062021,4:1.0255828909062021):1.1054388767795742,((9:1.2966402664575545,(11:0.8466650326606354,3:0.8466650326606354):0.44997523379691906):0.7771326085320782,10:2.0737728749896327):0.05724889269614364):0.04962685315847137):0.0;
tree STATE_480000 = (((6:1.197627948944362,((1:0.37007871224980243,2:0.37007871224980243):0.36038571625071286,5:0.7304644285005153):0.4671635204438467):0.3681082265568696,((8:0.7066742019225373,13:0.7066742019225373):0.21301603435290273,7:0.91969023627544):0.6460459392257916):0.4943122911697415,((10:1.9063732228246928,(12:0.7941246276756513,4:0.7941246276756513):1.1122485951490415):0.1108952565767054,(9:1.231856599801982,(11:0.8587598668714223,3:0.8587598668714223):0.37309673293055967):0.7854118795994163):0.04277998726957488):0.0;
tree STATE_481000 = (((10:1.9884791604215644,(12:0.8571203540259886,4:0.8571203540259886):1.1313588063955757):0.052725058328395136,(9:1.1973798927286203,(11:0.8278180329703128,3:0.8278180329703128):0.3695618597583076):0.8438243260213392):0.061880539133166934,((6:1.0892581612669416,((1:0.496074287083857,2:0.496074287083857):0.27867296701942795,5:0.7747472541032849):0.3145109071636567):0.510331164127193,((8:0.7080953546771437,13:0.7080953546771437):0.2668873355905098,7:0.9749826902676535):0.6246066351264812):0.5034954324889918):0.0;
tree STATE_482000 = (((10:2.128898583907086,((6:1.1672999085844349,((1:0.4195012051526693,2:0.4195012051526693):0.34369002436477647,5:0.7631912295174458):0.4041086790669891):0.5189076163198707,((8:0.6666078324807834,13:0.6666078324807834):0.3161010306151013,7:0.9827088630958847):0.7034986618084209):0.4426910590027806):0.04486392680363904,(9:1.197197677234838,(11:0.7963314604054454,3:0.7963314604054454):0.4008662168293926):0.9765648334758872):0.004389771827288058,(12:0.9576458125821317,4:0.9576458125821317):1.2205064699558816):0.0;
tree STATE_483000 = (((6:1.1311072940735691,((1:0.4136677195338901,2:0.4136677195338901):0.3479806707476855,5:0.7616483902815756):0.36945890379199353):0.49666205472348035,((8:0.6676489526014914,13:0.6676489526014914):0.25981640030517206,7:0.9274653529066634):0.700303995890386):0.4608758200387373,(((12:0.9965734613487389,4:0.9965734613487389):1.0138493041183527,10:2.0104227654670916):6.34059506474216E-4,(9:1.297767215443725,(11:0.9059499341721765,3:0.9059499341721765):0.39181728127154847):0.7132896095298409):0.07758834386222091):0.0;
tree STATE_484000 = ((9:1.2357296310843453,(11:0.7679110731192844,3:0.7679110731192844):0.4678185579650609):0.858850785036458,(((12:0.8209927381234643,4:0.8209927381234643):1.1427381675195243,10:1.9637309056429886):0.08581727905900882,((6:1.2444736003915011,((1:0.4013829626190122,2:0.4013829626190122):0.3368827440712019,5:0.7382657066902141):0.506207893701287):0.454262438179565,((8:0.5652135510689735,13:0.5652135510689735):0.394005667866523,7:0.9592192189354966):0.7395168196355696):0.35081214613093126):0.04503223141880586):0.0;
tree STATE_485000 = (10:2.1979136684434906,((12:0.9611821438682762,4:0.9611821438682762):1.216948652180838,((9:1.4019733253808364,(11:0.955419593309845,3:0.955419593309845):0.44655373207099136):0.7700310927482401,((6:1.1507973880503986,((1:0.4154595700097602,2:0.4154595700097602):0.35973430474922763,5:0.7751938747589878):0.37560351329141073):0.4961121872448504,((8:0.6639745104427289,13:0.6639745104427289):0.3286825858820063,7:0.9926570963247352):0.6542524789705138):0.5250948428338276):0.006126377920037562):0.019782872394376483):0.0;
tree STATE_486000 = (((9:1.1719316168615517,(11:0.8171851545663081,3:0.8171851545663081):0.35474646229524354):0.9034064692890025,((6:1.126904263888162,((1:0.394447916200419,2:0.394447916200419):0.3607809024436342,5:0.7552288186440532):0.37167544524410867):0.5439170842002417,((8:0.6387571252712881,13:0.6387571252712881):0.34771331466627553,7:0.9864704399375637):0.6843509081508399):0.4045167380621506):0.022795647976775246,((12:0.8755646948110042,4:0.8755646948110042):1.0487870613447114,10:1.9243517561557155):0.17378197797161388):0.0;
tree STATE_487000 = (((6:1.041796512456602,((1:0.2955286178836134,2:0.2955286178836134):0.3347980209458279,5:0.6303266388294413):0.4114698736271607):0.533253200903274,((8:0.7446180808941358,13:0.7446180808941358):0.23963135194968022,7:0.984249432843816):0.5908002805160599):0.6409117396225366,((9:1.4217650550690504,(11:1.013931118492171,3:1.013931118492171):0.4078339365768793):0.7785971989431286,((12:1.00645707004912,4:1.00645707004912):1.186999020297907,10:2.193456090347027):0.006906163665151954):0.015599198970233541):0.0;
tree STATE_488000 = (((6:1.124663611246083,((1:0.3580762486846615,2:0.3580762486846615):0.3362888139947525,5:0.694365062679414):0.43029854856666905):0.3988747615280932,((8:0.7232733411996868,13:0.7232733411996868):0.201632066618866,7:0.9249054078185528):0.5986329649556235):0.6047363780446418,((12:0.9185750087416443,4:0.9185750087416443):1.1331742410797863,((9:1.1570459572329508,(11:0.8525082525887007,3:0.8525082525887007):0.3045377046442501):0.8102590136382015,10:1.9673049708711523):0.0844442789502784):0.07652550099738731):0.0;
tree STATE_489000 = (((6:1.2500257046915744,((1:0.4267910713230362,2:0.4267910713230362):0.372809042068752,5:0.7996001133917882):0.4504255912997862):0.38848698149118155,((8:0.6800148088241481,13:0.6800148088241481):0.23762303761108483,7:0.9176378464352329):0.720874839747523):0.5087951907728585,((12:0.9449770427406204,4:0.9449770427406204):1.1409919479328412,((9:1.19680431388823,(11:0.792063265119577,3:0.792063265119577):0.404741048768653):0.8746569639617372,10:2.0714612778499673):0.0145077128234945):0.06133888628215267):0.0;
tree STATE_490000 = ((9:1.3689980866172402,(11:0.9620771805152523,3:0.9620771805152523):0.40692090610198794):0.7791646157431413,(((6:1.2122683511993644,((1:0.39853602990547865,2:0.39853602990547865):0.350678972926167,5:0.7492150028316457):0.4630533483677187):0.3667874952396424,((8:0.607620584715391,13:0.607620584715391):0.31123419505822747,7:0.9188547797736185):0.6602010666653882):0.49627586246319755,(10:2.0748785086628803,(12:0.9317282908302675,4:0.9317282908302675):1.1431502178326127):4.532002393240475E-4):0.07283099345817723):0.0;
tree STATE_491000 = (((6:1.1276860552052395,((1:0.4446668563367036,2:0.4446668563367036):0.28662886451987163,5:0.7312957208565752):0.3963903343486642):0.4816907117954423,((8:0.6911753645608936,13:0.6911753645608936):0.24905833474716466,7:0.9402336993080582):0.6691430676926235):0.5537992563129,((9:1.2554975877028778,(11:0.7961307033720371,3:0.7961307033720371):0.4593668843308407):0.8755471389964702,(10:2.091971916334507,(12:0.9161980106636588,4:0.9161980106636588):1.175773905670848):0.039072810364841004):0.03213129661423375):0.0;
tree STATE_492000 = (((6:1.1862833694934956,((1:0.36162970336132727,2:0.36162970336132727):0.3900051246127473,5:0.7516348279740745):0.434648541519421):0.5080877401086596,((8:0.6278380691419387,13:0.6278380691419387):0.2774084727538082,7:0.9052465418957469):0.7891245677064083):0.528444303011244,((9:1.271952044086511,(11:0.8341598552623701,3:0.8341598552623701):0.43779218882414095):0.9124859886196521,(10:2.091037909666528,(12:0.9409093214209047,4:0.9409093214209047):1.1501285882456234):0.0934001230396353):0.038377379907236):0.0;
tree STATE_493000 = (((12:0.910727949426499,4:0.910727949426499):1.2617420862644895,((9:1.2516060251428194,(11:0.9349054790312202,3:0.9349054790312202):0.31670054611159915):0.8881018709920763,10:2.1397078961348956):0.03276213955609286):0.027621753546102745,((6:1.144662086923838,((1:0.3798477723669942,2:0.3798477723669942):0.37301278934241655,5:0.7528605617094107):0.39180152521442724):0.5710652233539435,((8:0.6222743015049489,13:0.6222743015049489):0.25142831189563875,7:0.8737026134005876):0.8420246968771938):0.4843644789593098):0.0;
tree STATE_494000 = (((12:0.9135907826514971,4:0.9135907826514971):1.1595473388639381,((9:1.296049508674946,(11:0.8125738909937482,3:0.8125738909937482):0.48347561768119773):0.7067537625657316,10:2.0028032712406776):0.07033485027475761):0.005020909363570247,((6:1.15083464393879,((1:0.44143792800146997,2:0.44143792800146997):0.3482226758616621,5:0.7896606038631321):0.3611740400756579):0.44359944739824675,((8:0.5773475995159262,13:0.5773475995159262):0.27325729842419033,7:0.8506048979401165):0.7438291933969202):0.4837249395419687):0.0;
tree STATE_495000 = (((6:1.0894789306842405,((1:0.38598524658489347,2:0.38598524658489347):0.3171793598207005,5:0.703164606405594):0.38631432427864654):0.517345080037209,((8:0.5909554153198001,13:0.5909554153198001):0.2327878822464191,7:0.8237432975662192):0.7830807131552303):0.463164628431016,((9:1.2130375284951687,(11:0.8772441715756374,3:0.8772441715756374):0.33579335691953127):0.8115247983788902,((12:0.9550408442460867,4:0.9550408442460867):1.0277840575258974,10:1.9828249017719841):0.04173742510207479):0.045426312278406655):0.0;
tree STATE_496000 = (((6:1.1347087320902653,((1:0.3832246025899252,2:0.3832246025899252):0.3416603521323016,5:0.7248849547222268):0.40982377736803854):0.5058619990637614,((8:0.6748235542685983,13:0.6748235542685983):0.2228909144680602,7:0.8977144687366585):0.7428562624173682):0.4787330411265669,((10:2.058889376286344,(9:1.2030011480634093,(11:0.8197927643957047,3:0.8197927643957047):0.3832083836677046):0.8558882282229348):0.016176815951573165,(12:1.0145197484797839,4:1.0145197484797839):1.0605464437581333):0.044237580042676417):0.0;
tree STATE_497000 = ((10:2.0287516679995177,((12:1.0335166579265254,4:1.0335166579265254):0.9881790782250492,(9:1.2585454280873107,(11:0.8946176752556669,3:0.8946176752556669):0.3639277528316438):0.7631503080642639):0.007055931847943064):0.01137833884525108,((6:1.0912648674785252,((1:0.35787086307580485,2:0.35787086307580485):0.3777061677546275,5:0.7355770308304324):0.3556878366480929):0.4921763545128428,((8:0.5639335333274832,13:0.5639335333274832):0.30211350548664506,7:0.8660470388141283):0.7173941831772398):0.4566887848534007):0.0;
tree STATE_498000 = (((6:1.0682026078135705,((1:0.35667047366458865,2:0.35667047366458865):0.34360854255708323,5:0.7002790162216719):0.3679235915918986):0.49054327133707165,((8:0.7534244447706174,13:0.7534244447706174):0.2399269336972495,7:0.9933513784678669):0.5653945006827752):0.5984477923672538,((9:1.2436842504471277,(11:0.960869823081204,3:0.960869823081204):0.28281442736592366):0.8866510812671768,(10:1.9811056827787645,(12:0.9239326446057656,4:0.9239326446057656):1.057173038172999):0.14922964893554003):0.026858339803591313):0.0;
tree STATE_499000 = (((6:1.11768549774576,((1:0.39879974786164674,2:0.39879974786164674):0.43073984066038673,5:0.8295395885220335):0.2881459092237265):0.4399926525881055,((8:0.6538336049047508,13:0.6538336049047508):0.2744263531229999,7:0.9282599580277507):0.6294181923061147):0.5736162726694731,((9:1.1376695259573018,(11:0.797481788278631,3:0.797481788278631):0.3401877376786707):0.8910419400120835,(10:1.9798099541690355,(12:0.8989210361961218,4:0.8989210361961218):1.0808889179729135):0.04890151180034974):0.10258295703395337):0.0;
tree STATE_500000 = ((9:1.4797322510208577,(11:0.9090614938424363,3:0.9090614938424363):0.5706707571784214):0.7390081043118335,((12:0.9847229971822371,4:0.9847229971822371):1.1907193615717337,(((6:1.1072305894507606,((1:0.31104660460710215,2:0.31104660460710215):0.43519909550874575,5:0.7462457001158479):0.3609848893349127):0.49049686123198066,((8:0.6179289182882955,13:0.6179289182882955):0.27277549010550894,7:0.8907044083938045):0.7070230422889368):0.5536568386630516,10:2.151384289345793):0.024058069408178007):0.043297996578720355):0.0;
tree STATE_501000 = ((((6:1.1475279366625668,((1:0.3802580030385713,2:0.3802580030385713):0.36391156628233207,5:0.7441695693209034):0.4033583673416634):0.5459921141760011,((8:0.6174639571342435,13:0.6174639571342435):0.2539667207477456,7:0.8714306778819891):0.8220893729565788):0.4382030967495032,10:2.131723147588071):0.0364949616786876,((9:1.320845923304154,(11:0.9038766324448652,3:0.9038766324448652):0.4169692908592889):0.8394193016013245,(12:0.9487405131366728,4:0.9487405131366728):1.2115247117688057):0.007952884361280166):0.0;
tree STATE_502000 = (((12:0.9865623325440613,4:0.9865623325440613):1.156743656490106,10:2.1433059890341672):0.015072977009781496,(((6:1.2670200919903456,((1:0.34425455083347833,2:0.34425455083347833):0.370933709517137,5:0.7151882603506153):0.5518318316397303):0.4625320947727476,((8:0.5966505515552948,13:0.5966505515552948):0.367548558795022,7:0.9641991103503168):0.7653530764127764):0.4043251736273248,(9:1.2844151941216426,(11:0.95254836211425,3:0.95254836211425):0.33186683200739264):0.8494621662687754):0.024501605653530767):0.0;
tree STATE_503000 = (((12:0.9519072954795236,4:0.9519072954795236):1.0314031148544942,10:1.9833104103340178):0.07551972175365096,(((6:1.1685387245425827,((1:0.3247905824075142,2:0.3247905824075142):0.385478618502522,5:0.7102692009100362):0.45826952363254647):0.49734391465311223,((8:0.6159610249314079,13:0.6159610249314079):0.30578961908823266,7:0.9217506440196406):0.7441319951760543):0.38285106509407907,(9:1.1867937024576323,(11:0.8547269075632947,3:0.8547269075632947):0.33206679489433755):0.8619400018321417):0.01009642779789477):0.0;
tree STATE_504000 = ((10:2.1175273788904447,(9:1.249104973472468,(11:0.8959175427125396,3:0.8959175427125396):0.3531874307599283):0.8684224054179768):0.043738941382824414,(((6:1.2257813903807702,((1:0.35959641032723183,2:0.35959641032723183):0.44197890700821435,5:0.8015753173354462):0.424206073045324):0.505828354818328,((8:0.6697016613054112,13:0.6697016613054112):0.24442435733704015,7:0.9141260186424514):0.8174837265566468):0.4292974294911125,(12:0.9279635336493365,4:0.9279635336493365):1.2329436410408743):3.5914558305849553E-4):0.0;
tree STATE_505000 = ((((6:1.229925203629275,((1:0.460755518330572,2:0.460755518330572):0.30755393429013284,5:0.7683094526207048):0.4616157510085701):0.38123371001242656,((8:0.7453275406655908,13:0.7453275406655908):0.2499819724374307,7:0.9953095131030215):0.61584940053868):0.524558185081704,(10:2.0341828767076016,(12:0.9781553035200777,4:0.9781553035200777):1.056027573187524):0.10153422201580398):0.04230424810043365,(9:1.2681356672109858,(11:0.9561960081064097,3:0.9561960081064097):0.3119396591045761):0.9098856796128534):0.0;
tree STATE_506000 = (((10:2.0685103802344242,(12:1.03256041309011,4:1.03256041309011):1.0359499671443142):0.02666716528382551,(9:1.2945536345093722,(11:0.961096503163567,3:0.961096503163567):0.33345713134580524):0.8006239110088775):0.04078363414713948,((6:1.2116561793974654,((1:0.3936289776167033,2:0.3936289776167033):0.3335330736110435,5:0.7271620512277468):0.4844941281697186):0.40499912322450715,((8:0.6991578346250034,13:0.6991578346250034):0.2564828075736194,7:0.9556406421986228):0.6610146604233498):0.5193058770434167):0.0;
tree STATE_507000 = (((10:2.132048193952122,(12:1.022516017876164,4:1.022516017876164):1.109532176075958):0.007676272483937208,(9:1.3146285254497585,(11:0.909341174733125,3:0.909341174733125):0.40528735071663347):0.8250959409863008):0.059826168201449814,((6:1.1720163613464718,((1:0.32586430733732125,2:0.32586430733732125):0.47248762956008555,5:0.7983519368974068):0.373664424449065):0.40487016529807884,((8:0.6715237884896464,13:0.6715237884896464):0.24195925231418847,7:0.9134830408038349):0.6634034858407157):0.6226641079929585):0.0;
tree STATE_508000 = (((10:2.05702795687787,(12:1.0906489881073116,4:1.0906489881073116):0.9663789687705584):0.06868310193468563,(9:1.2956572938117004,(11:0.8337046828404974,3:0.8337046828404974):0.461952610971203):0.8300537650008553):0.020722776654434227,((6:1.0155602025973365,((1:0.45136294615487127,2:0.45136294615487127):0.264359257849336,5:0.7157222040042073):0.2998379985931292):0.5741777548733507,((8:0.6953882104322697,13:0.6953882104322697):0.2537710851683531,7:0.9491592956006228):0.6405786618700643):0.5566958779963027):0.0;
tree STATE_509000 = ((9:1.207291061117542,(11:0.7766854884594526,3:0.7766854884594526):0.4306055726580894):0.9021498908237697,(((6:1.095579967649187,((1:0.2841336105010115,2:0.2841336105010115):0.385492748246955,5:0.6696263587479665):0.4259536089012206):0.4997990504696743,((8:0.5535426485530593,13:0.5535426485530593):0.39160179417558805,7:0.9451444427286474):0.650234575390214):0.4894097961567363,(10:2.065893625417683,(12:0.9474924358644123,4:0.9474924358644123):1.1184011895532706):0.018895188857914746):0.024652137665714058):0.0;
tree STATE_510000 = (((6:1.179451128160809,((1:0.35934437060304975,2:0.35934437060304975):0.4439705883930542,5:0.803314958996104):0.37613616916470516):0.4118879642004203,((8:0.721613956252488,13:0.721613956252488):0.2787722658735955,7:1.0003862221260835):0.5909528702351459):0.46833376161173756,(((12:0.8269855105167756,4:0.8269855105167756):1.1242156360244493,10:1.951201146541225):0.057540413114580025,(9:1.1752962471547543,(11:0.7412946708534431,3:0.7412946708534431):0.4340015763013112):0.8334453125010506):0.050931294317162035):0.0;
tree STATE_511000 = (((6:1.174928126322988,((1:0.3977024706994994,2:0.3977024706994994):0.2935698183337273,5:0.6912722890332267):0.48365583728976136):0.4860948161150491,((8:0.7269950506134006,13:0.7269950506134006):0.31944835017418893,7:1.0464434007875896):0.6145795416504476):0.5256725740567629,(((12:0.8548161458399604,4:0.8548161458399604):1.20828203613115,10:2.0630981819711103):0.10771864088912952,(9:1.2646004683904848,(11:0.7717054249561695,3:0.7717054249561695):0.49289504343431534):0.906216354469755):0.015878693634560292):0.0;
tree STATE_512000 = ((((12:0.983485934416328,4:0.983485934416328):0.9952795636817204,10:1.9787654980980485):0.07620925648652288,((6:1.1072850110963994,((1:0.3431602176184555,2:0.3431602176184555):0.4120879997680452,5:0.7552482173865007):0.3520367937098987):0.49078208819999336,((8:0.6982550156202032,13:0.6982550156202032):0.30667423083027057,7:1.0049292464504738):0.593137852845919):0.45690765528817856):0.012276024000690722,(9:1.1973341754777747,(11:0.8135069434926132,3:0.8135069434926132):0.38382723198516144):0.8699166031074874):0.0;
tree STATE_513000 = ((((12:0.9983828268952174,4:0.9983828268952174):0.919463439258471,10:1.9178462661536884):0.11191606170766555,((6:1.1690221698476313,((1:0.3694288429436853,2:0.3694288429436853):0.334734398189395,5:0.7041632411330803):0.46485892871455103):0.42296617539112247,((8:0.642636232082053,13:0.642636232082053):0.28382572847229626,7:0.9264619605543493):0.6655263846844045):0.43777398262260014):0.045013921019185776,(9:1.2566484305661465,(11:0.8937805071212432,3:0.8937805071212432):0.36286792344490326):0.8181278183143932):0.0;
tree STATE_514000 = ((9:1.2843886803457536,(11:0.8784122121026665,3:0.8784122121026665):0.4059764682430871):0.8408725907149608,(10:2.1036519095491264,(((6:1.1154841076846858,((1:0.3227623917762117,2:0.3227623917762117):0.27444168743651987,5:0.5972040792127316):0.5182800284719542):0.4991510914653745,((8:0.7019632345476963,13:0.7019632345476963):0.2337008329997351,7:0.9356640675474314):0.6789711316026289):0.469787620698646,(12:1.0875337281865178,4:1.0875337281865178):0.9968890916621884):0.019229089700420143):0.021609361511587988):0.0;
tree STATE_515000 = (((6:1.1072032186859326,((1:0.3514593764048218,2:0.3514593764048218):0.37307849617118866,5:0.7245378725760104):0.3826653461099222):0.47692821551416875,((8:0.623506606527209,13:0.623506606527209):0.2344871508998384,7:0.8579937574270474):0.726137676773054):0.5417500248087457,((9:1.268123910035024,(11:0.9396374072393311,3:0.9396374072393311):0.3284865027956928):0.799209675153842,((12:0.8831806534834228,4:0.8831806534834228):1.1365041469294486,10:2.0196848004128714):0.047648784775994546):0.05854787381998117):0.0;
tree STATE_516000 = (((6:1.1929307482493678,((1:0.4587729175692666,2:0.4587729175692666):0.39113871058563837,5:0.849911628154905):0.3430191200944629):0.44467201990172933,((8:0.7133293174949519,13:0.7133293174949519):0.34314014372770785,7:1.0564694612226597):0.5811333069284375):0.5673358898300749,((9:1.356794217143181,(11:0.8759946679420346,3:0.8759946679420346):0.4807995492011464):0.8148669548861043,((12:0.8957019263580889,4:0.8957019263580889):1.1875651827885951,10:2.083267109146684):0.08839406288260143):0.03327748595188673):0.0;
tree STATE_517000 = ((9:1.2518260138211736,(11:0.9232746445829951,3:0.9232746445829951):0.3285513692381785):0.917806797857158,(((6:1.137689081658476,((1:0.4356814994466181,2:0.4356814994466181):0.3082064885639357,5:0.7438879880105538):0.39380109364792215):0.5655248487984419,((8:0.7355241910491357,13:0.7355241910491357):0.31133066666145504,7:1.0468548577105907):0.6563590727463271):0.4493894180391462,((12:1.016391220218301,4:1.016391220218301):1.06328923511796,10:2.079680455336261):0.07292289315980316):0.017029463182267612):0.0;
tree STATE_518000 = (((6:1.1830276869580176,((1:0.4224576408827552,2:0.4224576408827552):0.369174702952399,5:0.7916323438351542):0.3913953431228634):0.40230568177198767,((8:0.6633540256590335,13:0.6633540256590335):0.2760214905225554,7:0.9393755161815889):0.6459578525484164):0.5367965036243916,((12:0.948852365027061,4:0.948852365027061):1.1404891500289103,((9:1.3952187976837607,(11:0.8841417417053195,3:0.8841417417053195):0.5110770559784412):0.6864574856253531,10:2.081676283309114):0.007665231746857515):0.03278835729842555):0.0;
tree STATE_519000 = (((6:1.1486552873299014,((1:0.32411590680891317,2:0.32411590680891317):0.45103735173327225,5:0.7751532585421854):0.373502028787716):0.44942928351709543,((8:0.7083658871482639,13:0.7083658871482639):0.3247913188613494,7:1.0331572060096132):0.5649273648373836):0.44488538980318326,((10:2.0050685598088354,(12:0.9278499970986355,4:0.9278499970986355):1.0772185627102):0.0024988862070376427,(9:1.1380667854715791,(11:0.7875949496896094,3:0.7875949496896094):0.3504718357819697):0.8695006605442939):0.0354025146343071):0.0;
tree STATE_520000 = (((6:1.0455816781402247,((1:0.3805616947906269,2:0.3805616947906269):0.31943126728222276,5:0.6999929620728497):0.34558871606737507):0.45216662907851957,((8:0.6653142053306174,13:0.6653142053306174):0.30159586680504635,7:0.9669100721356637):0.5308382350830806):0.6453262212537281,((9:1.213442578598501,(11:0.8508259888343934,3:0.8508259888343934):0.3626165897641076):0.9040522826068751,(10:2.0634810143888376,(12:0.9387824382744671,4:0.9387824382744671):1.1246985761143704):0.054013846816538535):0.025579667267096262):0.0;
tree STATE_521000 = (((6:1.084651842228647,((1:0.4020221133946645,2:0.4020221133946645):0.3288786902623179,5:0.7309008036569824):0.3537510385716647):0.5830412741841315,((8:0.6808132225696889,13:0.6808132225696889):0.32208686002585385,7:1.0029000825955428):0.6647930338172359):0.5509573438110189,((9:1.3808378149236193,(11:0.9584874479083249,3:0.9584874479083249):0.4223503670152945):0.8294794664522955,(10:2.1389940322713357,(12:1.1210586428383769,4:1.1210586428383769):1.0179353894329588):0.07132324910457921):0.00833317884788265):0.0;
tree STATE_522000 = (((6:1.0835989206967442,((1:0.3402821465225898,2:0.3402821465225898):0.40830963022469335,5:0.7485917767472832):0.3350071439494611):0.45386976995684236,((8:0.6866012007024868,13:0.6866012007024868):0.26610275296942565,7:0.9527039536719124):0.5847647369816742):0.5463946808572324,((9:1.2387701960187987,(11:0.8903849070845824,3:0.8903849070845824):0.3483852889342163):0.7972966199232925,(10:2.0308829419030574,(12:1.0254856639999999,4:1.0254856639999999):1.0053972779030576):0.005183874039033753):0.04779655556872786):0.0;
tree STATE_523000 = (((6:1.0579072390685766,((1:0.3851475723551224,2:0.3851475723551224):0.3788947959744683,5:0.7640423683295907):0.29386487073898593):0.47941205511751495,((8:0.6002874998068285,13:0.6002874998068285):0.32195663133212415,7:0.9222441311389526):0.6150751630471389):0.4881293221916163,((9:1.2393841959297152,(11:0.9444547284751892,3:0.9444547284751892):0.294929467454526):0.7611961955582596,(10:1.9688426002893782,(12:1.0413139610569226,4:1.0413139610569226):0.9275286392324555):0.03173779119859654):0.02486822488973317):0.0;
tree STATE_524000 = (((6:1.2020391302247506,((1:0.39390120065834155,2:0.39390120065834155):0.3392587494300402,5:0.7331599500883818):0.46887918013636887):0.44779685801360336,((8:0.6818708013966225,13:0.6818708013966225):0.25697359689492927,7:0.9388443982915518):0.7109915899468022):0.4576928060271992,((9:1.3089562886351005,(11:0.8667550879027812,3:0.8667550879027812):0.4422012007323193):0.7804170438446798,(10:2.0862489275624094,(12:0.8497999271419606,4:0.8497999271419606):1.236449000420449):0.003124404917370871):0.018155461785772875):0.0;
tree STATE_525000 = (((6:1.1996313935936496,((1:0.4038886897945452,2:0.4038886897945452):0.31148478890752274,5:0.7153734787020679):0.48425791489158165):0.46668364750786107,((8:0.6488415741681353,13:0.6488415741681353):0.23261775954026542,7:0.8814593337084007):0.78485570739311):0.4856348640865136,((12:1.000569722257237,4:1.000569722257237):1.1262624330881998,((9:1.2656239794316229,(11:0.8612875543518965,3:0.8612875543518965):0.40433642507972634):0.8003095864843315,10:2.0659335659159543):0.06089858942948245):0.02511774984258741):0.0;
tree STATE_526000 = (((6:1.1485694491849379,((1:0.3237277360847082,2:0.3237277360847082):0.39978133986665687,5:0.723509075951365):0.4250603732335728):0.4011436661668597,((8:0.6581461779815363,13:0.6581461779815363):0.3039122088256302,7:0.9620583868071665):0.5876547285446311):0.5769903192439365,((9:1.1890434744631566,(11:0.8408145425742188,3:0.8408145425742188):0.3482289318889378):0.8782823524937275,((12:1.0351658592857382,4:1.0351658592857382):1.0031226705422402,10:2.0382885298279785):0.02903729712890568):0.059377607638849916):0.0;
tree STATE_527000 = (((6:1.214217464614899,((1:0.33953493851893424,2:0.33953493851893424):0.30370400830519806,5:0.6432389468241323):0.5709785177907668):0.40269865943764627,((8:0.6191354908625275,13:0.6191354908625275):0.38475016557092556,7:1.003885656433453):0.6130304676190923):0.48138690048810817,(10:2.0421971358045603,((9:1.2916229010607436,(11:0.808502253402394,3:0.808502253402394):0.4831206476583496):0.7444132799851069,(12:0.913354220905594,4:0.913354220905594):1.1226819601402565):0.0061609547587098135):0.056105888736093235):0.0;
tree STATE_528000 = ((10:2.0461766381405444,(12:0.8910695703621547,4:0.8910695703621547):1.1551070677783897):0.04215743435172259,(((6:1.1058698158462716,((1:0.4219012259202296,2:0.4219012259202296):0.30110009530492265,5:0.7230013212251523):0.3828684946211194):0.4406361128557146,((8:0.6480526379262854,13:0.6480526379262854):0.3532447950435247,7:1.00129743296981):0.5452084957321761):0.5368160967999236,(9:1.215555147780617,(11:0.8870498325693585,3:0.8870498325693585):0.3285053152112585):0.8677668777212928):0.005012046990357177):0.0;
tree STATE_529000 = (((9:1.324362648538104,(11:0.9758526696126264,3:0.9758526696126264):0.3485099789254775):0.8198875398983656,10:2.1442501884364695):0.008241213244098766,((12:0.9785330090397455,4:0.9785330090397455):1.1684541764118408,((6:1.1208981668334648,((1:0.374323338738907,2:0.374323338738907):0.3068552576540049,5:0.6811785963929119):0.4397195704405529):0.513321639733449,((8:0.6459870657057344,13:0.6459870657057344):0.22736562004971994,7:0.8733526857554543):0.7608671208114595):0.5127673788846725):0.005504216228982006):0.0;
tree STATE_530000 = (((9:1.3151764918228521,(11:0.9223879192633261,3:0.9223879192633261):0.39278857255952604):0.7744193550815417,10:2.089595846904394):0.01293190998323368,((12:0.9070013722878368,4:0.9070013722878368):1.1762077084494367,((6:1.1950939707818964,((1:0.3775170130870388,2:0.3775170130870388):0.46692033822149404,5:0.8444373513085328):0.3506566194733636):0.4038603221302035,((8:0.5707347946234678,13:0.5707347946234678):0.3005390961336998,7:0.8712738907571675):0.7276804021549323):0.4842547878251735):0.019318676150354097):0.0;
tree STATE_531000 = (((12:0.8599527751525803,4:0.8599527751525803):1.227661316193124,10:2.087614091345704):0.02325159190837489,((9:1.2138986061811323,(11:0.9388955949694584,3:0.9388955949694584):0.2750030112116739):0.8963306537390165,((6:1.1113119820644068,((1:0.45698808505323857,2:0.45698808505323857):0.2623203531072971,5:0.7193084381605357):0.39200354390387115):0.3713707373668196,((8:0.59911402301873,13:0.59911402301873):0.36411709169094864,7:0.9632311147096786):0.5194516047215478):0.6275465404889224):6.364233339302139E-4):0.0;
tree STATE_532000 = (((6:1.0528654975831504,((1:0.3382489921713891,2:0.3382489921713891):0.3661768149668712,5:0.7044258071382603):0.3484396904448901):0.599203063870895,((8:0.6821525796298096,13:0.6821525796298096):0.39081401781765557,7:1.0729665974474651):0.5791019640065802):0.5001824813604787,(((12:0.8777078752293385,4:0.8777078752293385):1.1642995019622209,10:2.0420073771915592):0.06245156643541394,(9:1.3417360193124326,(11:0.8493266405816822,3:0.8493266405816822):0.4924093787307504):0.7627229243145406):0.047792099187550896):0.0;
tree STATE_533000 = (((6:1.0995002654384143,((1:0.378603341810536,2:0.378603341810536):0.39591434908830114,5:0.7745176908988372):0.32498257453957713):0.40067045355932973,((8:0.6111474293071135,13:0.6111474293071135):0.2800103651032707,7:0.8911577944103842):0.6090129245873598):0.6523048068552473,(((12:0.87393656870039,4:0.87393656870039):1.1619232399949597,(9:1.269752303364431,(11:0.9462416045575069,3:0.9462416045575069):0.32351069880692396):0.7661075053309188):0.034184004161474046,10:2.0700438128568237):0.08243171299616758):0.0;
tree STATE_534000 = (((6:1.1519650827254895,((1:0.41180252373943416,2:0.41180252373943416):0.36605855581819735,5:0.7778610795576315):0.37410400316785797):0.39134832043534895,((8:0.7109945023447164,13:0.7109945023447164):0.2997501616101328,7:1.0107446639548492):0.5325687392059892):0.5018407513918426,(((12:0.972532948048503,4:0.972532948048503):1.014591832753973,(9:1.269979307753534,(11:0.9053729204898862,3:0.9053729204898862):0.3646063872636478):0.7171454730489419):0.01568827298235731,10:2.002813053784833):0.042341100767847806):0.0;
tree STATE_535000 = (((6:1.1559215523067203,((1:0.38846053344975634,2:0.38846053344975634):0.44922605798723486,5:0.8376865914369912):0.31823496086972913):0.4969631163186399,((8:0.7987875168203289,13:0.7987875168203289):0.22463613067800892,7:1.0234236474983378):0.6294610211270224):0.5124098798738101,((9:1.325835613085259,(11:0.9169526079124207,3:0.9169526079124207):0.4088830051728384):0.757926298628901,(10:2.0449158364671973,(12:0.9686902035954439,4:0.9686902035954439):1.0762256328717534):0.03884607524696282):0.08153263678501022):0.0;
tree STATE_536000 = (((6:1.2168810152946261,((1:0.37345430167946586,2:0.37345430167946586):0.3702834172169747,5:0.7437377188964406):0.47314329639818553):0.36913603554771823,((8:0.7248717319808173,13:0.7248717319808173):0.24221544130742378,7:0.9670871732882411):0.6189298775541032):0.47744137724270774,((9:1.2497475350216536,(11:0.8775711920776863,3:0.8775711920776863):0.3721763429439673):0.782846030347444,(10:1.9404830129785575,(12:1.0347094474143224,4:1.0347094474143224):0.9057735655642352):0.09211055239054011):0.030864862715954455):0.0;
tree STATE_537000 = ((9:1.3049522556299658,(11:0.8071491783582145,3:0.8071491783582145):0.4978030772717512):0.8163218729493171,(10:2.106671422480713,(((6:1.2017951051705573,((1:0.421717648830209,2:0.421717648830209):0.41888154405048317,5:0.8405991928806922):0.36119591228986514):0.39240338213246284,((8:0.6214303244235558,13:0.6214303244235558):0.27828331855057276,7:0.8997136429741286):0.6944848443288916):0.49427448755363423,(12:0.8829778955103053,4:0.8829778955103053):1.205495079346349):0.018198447624058645):0.01460270609856984):0.0;
tree STATE_538000 = ((9:1.2511157179552677,(11:0.8147042078093348,3:0.8147042078093348):0.4364115101459328):0.842459110936661,(10:2.0845276263454853,(((6:1.1687639592852945,((1:0.3985305888989211,2:0.3985305888989211):0.35433942642270577,5:0.7528700153216269):0.41589394396366763):0.3916155519659501,((8:0.5674509680992318,13:0.5674509680992318):0.3858673302028611,7:0.9533182983020929):0.6070612129491517):0.5146246139661943,(12:0.8891530957257126,4:0.8891530957257126):1.1858510294917264):0.009523501128046341):0.009047202546443422):0.0;
tree STATE_539000 = ((9:1.2527981767957308,(11:0.8321301593682912,3:0.8321301593682912):0.42066801742743964):0.8788456157662461,((12:0.9344742800665199,4:0.9344742800665199):1.1816064125575396,(((6:1.1215272978319564,((1:0.3919891009030685,2:0.3919891009030685):0.3434598658161572,5:0.7354489667192257):0.3860783311127307):0.4164278283377558,((8:0.6035377676337128,13:0.6035377676337128):0.291717766620295,7:0.8952555342540078):0.6426995919157044):0.5741774409617646,10:2.112132567131477):0.003948125492582832):0.015563099937917269):0.0;
tree STATE_540000 = ((9:1.3748638831641646,(11:0.9128926494410854,3:0.9128926494410854):0.46197123372307924):0.7468470120370896,((12:0.9136486450174285,4:0.9136486450174285):1.1938869060015729,(((6:1.1766713552131296,((1:0.3558122916876575,2:0.3558122916876575):0.4056212399939829,5:0.7614335316816404):0.4152378235314892):0.4674652780840989,((8:0.677967907354173,13:0.677967907354173):0.32015539829631035,7:0.9981233056504834):0.6460133276467451):0.4312915228450116,10:2.07542815614224):0.0321073948767614):0.014175344182252747):0.0;
tree STATE_541000 = ((9:1.3196187812027336,(11:0.8666156974471015,3:0.8666156974471015):0.45300308375563203):0.7780311457589708,((12:0.8463780605927211,4:0.8463780605927211):1.239835456595845,(((6:1.2517891854963643,((1:0.41295741105704764,2:0.41295741105704764):0.37363527408219577,5:0.7865926851392434):0.4651965003571209):0.3200282480179162,((8:0.7064054033611338,13:0.7064054033611338):0.284138418391914,7:0.9905438217530478):0.5812736117612327):0.4879006565507107,10:2.059718090064991):0.02649542712357489):0.011436409773138312):0.0;
tree STATE_542000 = (((6:1.0061164651480963,((1:0.379489922698963,2:0.379489922698963):0.3365189692676459,5:0.7160088919666089):0.2901075731814874):0.5097959729332431,((8:0.7235100483466603,13:0.7235100483466603):0.24039692734552276,7:0.9639069756921831):0.5520054623891563):0.5144863811024072,(((12:0.8654657677457557,4:0.8654657677457557):1.1347303340621826,10:2.0001961018079384):0.005520752959626396,(9:1.2650562358116586,(11:0.9083758487427704,3:0.9083758487427704):0.35668038706888816):0.7406606189559062):0.024681964416181756):0.0;
tree STATE_543000 = (((6:1.1800299330038737,((1:0.38295026762981305,2:0.38295026762981305):0.3400972334610209,5:0.7230475010908339):0.4569824319130398):0.5025577857779087,((8:0.6031436759708648,13:0.6031436759708648):0.2776539309215975,7:0.8807976068924623):0.80179011188932):0.4349471061566117,((10:2.086740955069387,(9:1.1881678122652415,(11:0.8882325709957175,3:0.8882325709957175):0.299935241269524):0.8985731428041455):0.012353995876840163,(12:1.0611592200384696,4:1.0611592200384696):1.0379357309077575):0.018439873992166955):0.0;
tree STATE_544000 = ((10:2.065537025788153,(9:1.207518392792627,(11:0.7973870253061394,3:0.7973870253061394):0.4101313674864876):0.8580186329955259):0.02599928934837825,(((6:1.1081906712527854,((1:0.3820565135744216,2:0.3820565135744216):0.35593474745354103,5:0.7379912610279626):0.3701994102248227):0.4506559885724608,((8:0.6623720524462724,13:0.6623720524462724):0.27128627853920173,7:0.9336583309854741):0.625188328839772):0.5201882628788856,(12:0.8211648612771791,4:0.8211648612771791):1.2578700614269527):0.012501392432399339):0.0;
tree STATE_545000 = ((((12:0.9437062843669841,4:0.9437062843669841):1.1250063950348392,(9:1.2996558875226483,(11:0.940007021410079,3:0.940007021410079):0.3596488661125693):0.7690567918791751):0.03149752317395382,10:2.100210202575777):0.014186222354970468,((6:1.1991741077978397,((1:0.35200619348026746,2:0.35200619348026746):0.46573553685582364,5:0.8177417303360911):0.38143237746174863):0.4568773110039641,((8:0.6636251164883175,13:0.6636251164883175):0.32767226427914375,7:0.9912973807674612):0.6647540380343426):0.4583450061289438):0.0;
tree STATE_546000 = ((((12:0.9808188419136016,4:0.9808188419136016):1.0665918471690894,(9:1.1833562440812821,(11:0.8548001210070005,3:0.8548001210070005):0.3285561230742816):0.8640544450014089):0.0010158385347653898,10:2.0484265276174565):0.04707473286883346,((6:1.039447464108049,((1:0.38058885373966256,2:0.38058885373966256):0.3871354304601754,5:0.767724284199838):0.27172317990821093):0.4805469256232542,((8:0.6389579919922531,13:0.6389579919922531):0.3160426785842857,7:0.9550006705765388):0.5649937191547643):0.5755068707549869):0.0;
tree STATE_547000 = ((((12:0.984685264000437,4:0.984685264000437):1.084995916893985,10:2.0696811808944218):0.004124250046645628,(9:1.3073138102138195,(11:0.8526183672892403,3:0.8526183672892403):0.4546954429245792):0.7664916207272479):0.03698969815263098,((6:1.0833392937520347,((1:0.36654153018663477,2:0.36654153018663477):0.3461889014188428,5:0.7127304316054776):0.3706088621465572):0.4839805781929245,((8:0.6591641246214364,13:0.6591641246214364):0.3016429076677145,7:0.9608070322891509):0.6065128396558084):0.5434752571487391):0.0;
tree STATE_548000 = ((((12:1.122560317887259,4:1.122560317887259):1.0889560815688915,10:2.2115163994561504):0.011481468689541252,(9:1.3456171218849522,(11:0.8957306429797496,3:0.8957306429797496):0.4498864789052026):0.8773807462607395):0.035284057588453877,((6:1.1732226329788311,((1:0.36176576995089904,2:0.36176576995089904):0.3993117255613451,5:0.7610774955122441):0.412145137466587):0.5723281843647567,(7:0.8905934957733574,(13:0.6470095641874358,8:0.6470095641874358):0.24358393158592162):0.8549573215702304):0.5127311083905577):0.0;
tree STATE_549000 = ((((12:0.983566705892939,4:0.983566705892939):0.9466007917494962,10:1.9301674976424352):0.050780051350395095,(9:1.2389277581666178,(11:0.900904128970677,3:0.900904128970677):0.33802362919594087):0.7420197908262125):0.033848940006611095,((6:1.105641693332958,((1:0.5241985380951518,2:0.5241985380951518):0.2992259800102315,5:0.8234245181053833):0.2822171752275747):0.38791418629561436,(7:0.915530713342407,(13:0.6373789456322788,8:0.6373789456322788):0.2781517677101282):0.5780251662861654):0.521240609370869):0.0;
tree STATE_550000 = ((12:1.0051925526567054,4:1.0051925526567054):1.1666328156356398,(((9:1.1944243121557288,(11:0.8971237416039266,3:0.8971237416039266):0.29730057055180215):0.9564896350490961,10:2.150913947204825):0.015747195667321634,((6:1.0906501707978165,((1:0.35417020841560326,2:0.35417020841560326):0.33292888463298215,5:0.6870990930485854):0.40355107774923105):0.5417380671688556,(7:0.9459582684998025,(13:0.6337511825253449,8:0.6337511825253449):0.31220708597445757):0.6864299694668696):0.5342729049054744):0.005164225420198676):0.0;
tree STATE_551000 = ((12:1.0122431744003197,4:1.0122431744003197):1.096982625335702,(((9:1.3483891298609554,(11:0.9239557255315372,3:0.9239557255315372):0.42443340432941823):0.7544633762260906,10:2.102852506087046):0.0019416049547000824,((6:1.1434082553065361,((1:0.3682425446172031,2:0.3682425446172031):0.41037186114842433,5:0.7786144057656275):0.36479384954090865):0.421404680247921,(7:1.006614646715416,(13:0.6633759536555136,8:0.6633759536555136):0.3432386930599024):0.5581982888390411):0.539981175487289):0.004431688694275682):0.0;
tree STATE_552000 = ((12:0.9684683530267278,4:0.9684683530267278):1.3047167087668035,(((9:1.3550802281468646,(11:0.9197764894146329,3:0.9197764894146329):0.4353037387322317):0.833861308085107,10:2.1889415362319715):0.08386863997181804,((6:1.2888344735415658,((1:0.37774713007136057,2:0.37774713007136057):0.32069939394286623,5:0.6984465240142268):0.590387949527339):0.3715579653553178,(7:0.9536917183883165,(13:0.6793720209652822,8:0.6793720209652822):0.2743196974230343):0.7067007205085671):0.612417737306906):3.7488558974185793E-4):0.0;
tree STATE_553000 = ((((6:1.2820043105168992,((1:0.4615065859458566,2:0.4615065859458566):0.3967064318414264,5:0.858213017787283):0.42379129272961624):0.4476525407123433,(7:0.9862586148125633,(13:0.6868649372450534,8:0.6868649372450534):0.2993936775675099):0.7433982364166792):0.4738821206283439,(12:0.9703946935873052,4:0.9703946935873052):1.2331442782702813):0.012144708446033547,((9:1.3992147650448765,(11:0.9790380944986299,3:0.9790380944986299):0.42017667054624663):0.8145274109445357,10:2.2137421759894123):0.0019415043142076982):0.0;
tree STATE_554000 = (((9:1.2928963241799685,(11:0.895382834791195,3:0.895382834791195):0.3975134893887735):0.80941969363939,(10:2.062522384240161,(12:0.8865298649952321,4:0.8865298649952321):1.1759925192449288):0.03979363357919752):0.004203149093083169,((6:1.119987510717537,((1:0.40582573213984313,2:0.40582573213984313):0.40923501276502366,5:0.8150607449048668):0.3049267658126702):0.4533550055252926,(7:0.8908213694126602,(13:0.6054785053388968,8:0.6054785053388968):0.2853428640737634):0.6825211468301694):0.5331766506696121):0.0;
tree STATE_555000 = (((9:1.184930474924777,(11:0.8916992583662114,3:0.8916992583662114):0.29323121655856565):0.8616799647785787,(10:2.0324323984766854,(12:0.9703153354907574,4:0.9703153354907574):1.062117062985928):0.014178041226670324):0.028726768008081383,((6:1.1192631215958309,((1:0.3617135986517655,2:0.3617135986517655):0.2981512866481008,5:0.6598648852998663):0.45939823629596455):0.48917788179000987,(7:0.8649266300376697,(13:0.5543704796878638,8:0.5543704796878638):0.3105561503498059):0.743514373348171):0.4668962043255964):0.0;
tree STATE_556000 = (((9:1.3615751379694887,(11:0.9623657121325219,3:0.9623657121325219):0.39920942583696684):0.7228973425996477,(10:2.0267835367350147,(12:0.9355285923703631,4:0.9355285923703631):1.0912549443646515):0.05768894383412171):0.05834010915486809,((6:1.0706235419284482,((1:0.3541489027103669,2:0.3541489027103669):0.31627095752095424,5:0.6704198602313212):0.40020368169712706):0.47596275295228363,(7:0.9146962206879867,(13:0.6324825411885182,8:0.6324825411885182):0.2822136794994685):0.6318900741927451):0.5962262948432726):0.0;
tree STATE_557000 = (((6:1.1627137767531015,((1:0.44691733114924515,2:0.44691733114924515):0.3213889791064075,5:0.7683063102556527):0.39440746649744884):0.48263381668924765,(7:0.9554515599058352,(13:0.6274713792919796,8:0.6274713792919796):0.3279801806138556):0.689896033536514):0.5615065067912899,((10:2.1309404455908907,(12:1.0481364196744858,4:1.0481364196744858):1.082804025916405):0.0059705576824256035,(9:1.2785477661446,(11:0.9516635940119358,3:0.9516635940119358):0.3268841721326643):0.8583632371287162):0.06994309696032275):0.0;
tree STATE_558000 = (((6:1.132035234677748,((1:0.43767554057305064,2:0.43767554057305064):0.2794477191266452,5:0.7171232596996958):0.4149119749780522):0.4167166816393164,(7:0.9736140466280514,(13:0.6033165149156615,8:0.6033165149156615):0.3702975317123899):0.575137869689013):0.5119250843466705,((10:1.9800878546338299,(12:0.8518874582032214,4:0.8518874582032214):1.1282003964306084):0.040614938322968586,(9:1.2853300400138994,(11:1.0097246411829817,3:1.0097246411829817):0.2756053988309177):0.735372752942899):0.03997420770693649):0.0;
tree STATE_559000 = (((6:1.2010597319563567,((1:0.3769921478355318,2:0.3769921478355318):0.4199501583368337,5:0.7969423061723655):0.40411742578399124):0.4833029188427911,(7:0.8941401724762843,(13:0.6939868326018873,8:0.6939868326018873):0.20015333987439698):0.7902224783228635):0.4993498360202715,((10:2.0628235395767245,(12:0.9220311825435266,4:0.9220311825435266):1.140792357033198):0.04613345635777222,(9:1.1919885957720562,(11:0.7152811648683557,3:0.7152811648683557):0.4767074309037005):0.9169684001624405):0.07475549088492262):0.0;
tree STATE_560000 = (((6:1.1486080354813886,((1:0.4044386974689269,2:0.4044386974689269):0.35021289046151416,5:0.7546515879304411):0.3939564475509475):0.44004228446700244,(7:0.8845460882556033,(13:0.5681040160967785,8:0.5681040160967785):0.3164420721588248):0.7041042316927877):0.6113942324485817,((10:2.0699699784360317,(12:0.8733811800127241,4:0.8733811800127241):1.1965887984233077):0.11934883981416888,(9:1.3290667082308336,(11:0.8298880819049856,3:0.8298880819049856):0.499178626325848):0.860252110019367):0.010725734146772137):0.0;
tree STATE_561000 = (((6:1.2814932409630542,((1:0.42341054762209057,2:0.42341054762209057):0.35461464662886094,5:0.7780251942509515):0.5034680467121027):0.3172085149673891,(7:1.0760264694612451,(13:0.7490756705102641,8:0.7490756705102641):0.326950798950981):0.5226752864691981):0.5320832055802378,((12:0.9621811704819788,4:0.9621811704819788):1.1300242136107697,((9:1.250078246496419,(11:0.8972594368253557,3:0.8972594368253557):0.3528188096710634):0.8280891721186547,10:2.078167418615074):0.014037965477674774):0.0385795774179325):0.0;
tree STATE_562000 = (((6:1.1177876994610179,((1:0.3792383089701472,2:0.3792383089701472):0.3049008594862064,5:0.6841391684563536):0.4336485310046643):0.5242446514020918,(7:0.9360032820304861,(13:0.6870626250547023,8:0.6870626250547023):0.24894065697578383):0.7060290688326235):0.5196016492583286,((10:2.0925584957053784,(12:0.9525404542162714,4:0.9525404542162714):1.140018041489107):0.06828961830042823,(9:1.181723200487807,(11:0.7547165034492468,3:0.7547165034492468):0.4270066970385603):0.9791249135179996):7.858861156315733E-4):0.0;
tree STATE_563000 = (((6:1.0993745137718647,((1:0.3540538798799206,2:0.3540538798799206):0.35890739593427073,5:0.7129612758141913):0.38641323795767335):0.46049190860693656,(7:0.8878571745876156,(13:0.6239170825116985,8:0.6239170825116985):0.26394009207591707):0.6720092477911856):0.5626699565378539,((9:1.2522512943773987,(11:0.8448661474910493,3:0.8448661474910493):0.4073851468863494):0.85102854790098,((12:1.0346732488827082,4:1.0346732488827082):1.0319701368257446,10:2.0666433857084527):0.03663645656992598):0.019256536638276422):0.0;
tree STATE_564000 = (((6:1.1503587740220529,((1:0.38376296794276676,2:0.38376296794276676):0.41430282098446836,5:0.7980657889272351):0.35229298509481777):0.4997715322132803,(7:0.9854012642072918,(13:0.6593722463263768,8:0.6593722463263768):0.326029017880915):0.6647290420280414):0.610746632352771,((9:1.3407038008383203,(11:0.891187454613934,3:0.891187454613934):0.4495163462243863):0.8912073009817447,((12:1.0165670843391197,4:1.0165670843391197):1.1477391591175963,10:2.164306243456716):0.06760485836334906):0.02896583676803921):0.0;
tree STATE_565000 = (((6:1.057087966105721,((1:0.34227578208373066,2:0.34227578208373066):0.36553553453933685,5:0.7078113166230675):0.3492766494826536):0.5614174527079465,(7:0.8714472332054684,(13:0.5634736160305327,8:0.5634736160305327):0.30797361717493565):0.7470581856081993):0.5292564456869839,((12:0.8887867828938036,4:0.8887867828938036):1.2028518301236257,((9:1.228278211555298,(11:0.7980234833681623,3:0.7980234833681623):0.4302547281871356):0.8621757655671594,10:2.0904539771224573):0.0011846358949720859):0.05612325148322217):0.0;
tree STATE_566000 = (((9:1.252039120864227,(11:0.7849127247501931,3:0.7849127247501931):0.46712639611403384):0.9432166498522694,(12:0.939269244206469,4:0.939269244206469):1.2559865265100274):0.013753587861218275,(((6:1.13095005249871,((1:0.4157046994486549,2:0.4157046994486549):0.3057049493290183,5:0.7214096487776732):0.4095404037210367):0.519106494391389,(7:0.9174030977678652,(13:0.6513146375973188,8:0.6513146375973188):0.26608846017054644):0.7326534491222337):0.4484399244918651,10:2.098496471381964):0.11051288719575059):0.0;
tree STATE_567000 = (((10:1.9857316485745686,(12:0.8134091368257247,4:0.8134091368257247):1.172322511748844):0.08136929660371406,(9:1.2730814902231726,(11:0.8754118984740892,3:0.8754118984740892):0.39766959174908345):0.7940194549551101):0.03667996922424965,((6:1.0608207433762693,((1:0.3967711005968345,2:0.3967711005968345):0.3383527846814861,5:0.7351238852783206):0.3256968580979487):0.4817895821873861,(7:0.9766034750652496,(13:0.7308526681819371,8:0.7308526681819371):0.24575080688331252):0.5660068504984058):0.5611705888388769):0.0;
tree STATE_568000 = (((6:1.165446470118194,((1:0.3738774307431856,2:0.3738774307431856):0.33396648439846977,5:0.7078439151416553):0.45760255497653857):0.45105041725785444,(7:0.9360580645244789,(13:0.7064668081158142,8:0.7064668081158142):0.22959125640866473):0.6804388228515694):0.4404576182899409,((12:0.9638783171445513,4:0.9638783171445513):1.0279858701176536,((9:1.2066522395983421,(11:0.834462381959398,3:0.834462381959398):0.3721898576389441):0.780200032167367,10:1.986852271765709):0.005011915496495822):0.06509031840378432):0.0;
tree STATE_569000 = (((6:1.2569674173751404,((1:0.4415860685975257,2:0.4415860685975257):0.3342372098867512,5:0.7758232784842769):0.4811441388908635):0.41000314129296145,(7:0.897498862715556,(13:0.649036921654474,8:0.649036921654474):0.248461941061082):0.7694716959525458):0.511690830607787,((9:1.306274363683732,(11:0.904466332489122,3:0.904466332489122):0.40180803119460995):0.8253009340304704,((12:0.9660300360188006,4:0.9660300360188006):1.109503416291225,10:2.0755334523100255):0.05604184540417689):0.047086091561686416):0.0;
tree STATE_570000 = (((6:1.1172964451689311,((1:0.40482670847124924,2:0.40482670847124924):0.36341359202964607,5:0.7682403005008953):0.3490561446680358):0.48014075403611023,(7:0.9749193340618475,(13:0.6442868166745955,8:0.6442868166745955):0.33063251738725197):0.6225178651431938):0.5200792591685357,((9:1.2241570466309257,(11:0.8653284248762266,3:0.8653284248762266):0.3588286217546991):0.857870740812019,(10:2.056091468205516,(12:0.9645462398132685,4:0.9645462398132685):1.0915452283922475):0.025936319237428673):0.03548867093063235):0.0;
tree STATE_571000 = (((6:1.1381749898465863,((1:0.47145593724330737,2:0.47145593724330737):0.29823209827963915,5:0.7696880355229465):0.36848695432363976):0.5141659529947962,(7:1.015614068328018,(13:0.7528173514083156,8:0.7528173514083156):0.2627967169197023):0.6367268745133645):0.46669226400717534,((9:1.2725723274158212,(11:0.9391181269016566,3:0.9391181269016566):0.3334542005141645):0.8441230559441377,(10:2.104479289206393,(12:0.9711801537012256,4:0.9711801537012256):1.1332991355051676):0.012216094153565837):0.0023378234885989):0.0;
tree STATE_572000 = (((6:1.1694511263611371,((1:0.3579831471540411,2:0.3579831471540411):0.32673471841897217,5:0.6847178655730133):0.48473326078812384):0.48095120132641234,(7:0.9100700399494877,(13:0.6322269934164001,8:0.6322269934164001):0.27784304653308756):0.7403322877380618):0.47998514406637516,((9:1.2921861452880214,(11:0.8242259753128149,3:0.8242259753128149):0.4679601699752065):0.8172941926204544,(10:2.0844271320667875,(12:0.9086305278463277,4:0.9086305278463277):1.17579660422046):0.025053205841688353):0.020907133845448733):0.0;
tree STATE_573000 = ((9:1.3901714908446805,(11:1.0330513458266017,3:1.0330513458266017):0.35712014501807876):0.772899903703423,(((12:0.9953296863317188,4:0.9953296863317188):1.1196002090613013,((6:1.0688365802947835,((1:0.38883938294295317,2:0.38883938294295317):0.26230731816295616,5:0.6511467011059093):0.4176898791888741):0.5018267350293215,(7:0.964739571902591,(13:0.704747092782745,8:0.704747092782745):0.2599924791198459):0.605923743421514):0.5442665800689153):0.012823507302489823,10:2.12775340269551):0.03531799185259343):0.0;
tree STATE_574000 = (((6:1.164805561465722,((1:0.3051677202160477,2:0.3051677202160477):0.5323883207787163,5:0.8375560409947641):0.3272495204709579):0.48211210778799574,(7:1.0374250709938757,(13:0.7372504158603709,8:0.7372504158603709):0.30017465513350483):0.609492598259842):0.5014675329729366,(((9:1.2951791292119903,(11:0.8751419777236522,3:0.8751419777236522):0.4200371514883381):0.7900983145740004,10:2.0852774437859907):0.03405091044178121,(12:0.9869828452683408,4:0.9869828452683408):1.132345508959431):0.029056847998882418):0.0;
tree STATE_575000 = (((6:1.2038785428434051,((1:0.3542591727367868,2:0.3542591727367868):0.38821736656144673,5:0.7424765392982335):0.4614020035451716):0.46410866199671097,(7:1.0024550395778213,(13:0.6743667073082955,8:0.6743667073082955):0.32808833226952583):0.6655321652622948):0.506679138630723,(((9:1.1803340589882945,(11:0.8452170623225215,3:0.8452170623225215):0.335116996665773):0.9201239912700165,(12:0.9804739936634089,4:0.9804739936634089):1.1199840565949022):0.011316209941226063,10:2.111774260199537):0.06289208327130202):0.0;
tree STATE_576000 = (((6:1.1383848807254786,((1:0.45630228922941785,2:0.45630228922941785):0.30361235691015087,5:0.7599146461395687):0.3784702345859099):0.5185216895541775,(7:0.946439578389931,(13:0.674298292385818,8:0.674298292385818):0.272141286004113):0.7104669918897252):0.5350224477410399,((9:1.2746460159586033,(11:0.8453264666319749,3:0.8453264666319749):0.4293195493266284):0.8349397772751475,(10:2.078501369336896,(12:0.8996314644913682,4:0.8996314644913682):1.1788699048455276):0.03108442389685484):0.08234322478694533):0.0;
tree STATE_577000 = (((6:1.1284599319367425,((1:0.3873835124762033,2:0.3873835124762033):0.3317436283021513,5:0.7191271407783546):0.40933279115838794):0.46827616158058816,(7:0.9206550933761871,(13:0.6860118891912903,8:0.6860118891912903):0.23464320418489681):0.6760810001411436):0.5830429246634443,((9:1.3369900317814256,(11:0.9360992208829351,3:0.9360992208829351):0.40089081089849055):0.8031712024130706,(10:2.100199735162088,(12:0.9865832917795276,4:0.9865832917795276):1.1136164433825604):0.0399614990324082):0.0396177839862788):0.0;
tree STATE_578000 = (((6:1.2046949415783539,((1:0.37961696265821826,2:0.37961696265821826):0.3858262169336231,5:0.7654431795918414):0.4392517619865125):0.3786580059005842,(7:1.0063588762851052,(13:0.6824624395833581,8:0.6824624395833581):0.32389643670174717):0.5769940711938328):0.48780905881754943,(10:2.0280281355255303,((9:1.2827878339756404,(11:0.8973813213997247,3:0.8973813213997247):0.38540651257591574):0.7282138904605433,(12:0.9074308702400755,4:0.9074308702400755):1.1035708541961082):0.01702641108934655):0.043133870770957206):0.0;
tree STATE_579000 = ((9:1.249109662547586,(11:0.8485217209923248,3:0.8485217209923248):0.4005879415552611):0.8177424874279855,((10:1.9916131454414014,(12:0.9637167316389931,4:0.9637167316389931):1.0278964138024085):0.0632840382404034,((6:1.157238568767497,((1:0.41117407839604786,2:0.41117407839604786):0.34698073373347477,5:0.7581548121295226):0.39908375663797446):0.39763054418371535,(7:0.9077874354660397,(13:0.6258543757661388,8:0.6258543757661388):0.2819330596999009):0.6470816774851728):0.5000280707305924):0.011954966293766578):0.0;
tree STATE_580000 = (((6:1.2281310397400713,((1:0.3969994406378018,2:0.3969994406378018):0.3025358591650954,5:0.6995352998028972):0.5285957399371741):0.4257566278161855,(7:0.925727232894698,(13:0.5915074764724163,8:0.5915074764724163):0.33421975642228174):0.7281604346615588):0.4738299812856226,((9:1.2862073592310828,(11:0.9747072588275292,3:0.9747072588275292):0.3115001004035536):0.7944278211942288,((12:0.9945873268430736,4:0.9945873268430736):1.0842771846702766,10:2.07886451151335):0.001770668911961426):0.047082468416567824):0.0;
tree STATE_581000 = (((6:1.1669753311384679,((1:0.4378011215870939,2:0.4378011215870939):0.33945821197695164,5:0.7772593335640455):0.3897159975744223):0.45803229651295907,(7:0.9321817600135514,(13:0.7253598777079636,8:0.7253598777079636):0.20682188230558773):0.6928258676378756):0.4892699921261028,((12:0.962018643592742,4:0.962018643592742):1.1313893313715633,((9:1.2711800107662206,(11:0.9670127097504595,3:0.9670127097504595):0.30416730101576106):0.7857682169791507,10:2.0569482277453712):0.03645974721893408):0.020869644813224397):0.0;
tree STATE_582000 = (((6:1.20332430639056,((1:0.40954569555297193,2:0.40954569555297193):0.4183801212313729,5:0.8279258167843448):0.37539848960621525):0.42424405952333966,(7:0.9305455198888735,(13:0.6527909572060872,8:0.6527909572060872):0.2777545626827863):0.6970228460250263):0.6439487742381735,((12:0.9393529512668222,4:0.9393529512668222):1.2691371318857243,((9:1.2558312449476758,(11:0.6939385341102715,3:0.6939385341102715):0.5618927108374043):0.9425999160177125,10:2.1984311609653884):0.010058922187158092):0.06302705699952682):0.0;
tree STATE_583000 = (((6:1.2277898897032495,((1:0.4135758054717453,2:0.4135758054717453):0.4009564591048496,5:0.8145322645765949):0.41325762512665465):0.4704564982471595,(7:0.9874159284863436,(13:0.6808508251507268,8:0.6808508251507268):0.3065651033356168):0.7108304594640654):0.44042479949254854,((12:1.038889573074739,4:1.038889573074739):1.0377206347808992,((9:1.3020240757663033,(11:1.027477744288932,3:1.027477744288932):0.2745463314773713):0.7598543640894793,10:2.0618784398557826):0.014731767999855538):0.06206097958731949):0.0;
tree STATE_584000 = (((6:1.2124869121374322,((1:0.4445712747081336,2:0.4445712747081336):0.3352613676332614,5:0.779832642341395):0.43265426979603716):0.4627592112081189,(7:1.0619167336878852,(13:0.71217836108063,8:0.71217836108063):0.34973837260725515):0.6133293896576659):0.6146143271625792,((12:1.118455001016085,4:1.118455001016085):1.1587892934037036,((9:1.2636294783506072,(11:0.861529910627432,3:0.861529910627432):0.40209956772317523):0.9818139261633119,10:2.245443404513919):0.03180088990586949):0.012616156088341768):0.0;
tree STATE_585000 = (((6:1.1751171177634443,((1:0.40114733536939734,2:0.40114733536939734):0.36394233848696916,5:0.7650896738563665):0.4100274439070778):0.4908099973622433,(7:0.8434278528276499,(13:0.5721437338531629,8:0.5721437338531629):0.271284118974487):0.8224992622980377):0.5175143089140777,((12:0.902968700439433,4:0.902968700439433):1.1810584293756374,((9:1.1999077337612385,(11:0.8325739728520756,3:0.8325739728520756):0.3673337609091629):0.8257045456111256,10:2.025612279372364):0.058414850442706445):0.09941429422469472):0.0;
tree STATE_586000 = (((9:1.1410984803505837,(11:0.7695274162967931,3:0.7695274162967931):0.3715710640537906):0.8048178934093735,10:1.9459163737599572):0.08635902312596055,(((6:1.0305469460566643,((1:0.3728236050488354,2:0.3728236050488354):0.29929170036779773,5:0.6721153054166331):0.3584316406400312):0.49678160791955683,(7:0.940002972723823,(13:0.6545555021245435,8:0.6545555021245435):0.28544747059927955):0.5873255812523981):0.4674917035960404,(12:0.8735644009146859,4:0.8735644009146859):1.1212558566575757):0.03745513931365618):0.0;
tree STATE_587000 = (((6:1.119311058772472,((1:0.38421550385462133,2:0.38421550385462133):0.3624107034785582,5:0.7466262073331795):0.3726848514392924):0.503705528647296,(7:1.022671217977761,(13:0.6131683217504973,8:0.6131683217504973):0.40950289622726377):0.6003453694420069):0.4883214243117837,((12:1.0117212122230654,4:1.0117212122230654):1.0488349675243067,((9:1.2946414899092122,(11:0.8937159997245161,3:0.8937159997245161):0.40092549018469614):0.74929308659119,10:2.0439345765004022):0.01662160324696993):0.050781831984179515):0.0;
tree STATE_588000 = (((6:1.1517688574103335,((1:0.41983278000994956,2:0.41983278000994956):0.3152726299491347,5:0.7351054099590842):0.4166634474512493):0.5028661587826773,(7:1.1069153738286541,(13:0.680104847649042,8:0.680104847649042):0.4268105261796121):0.5477196423643567):0.506105613201735,((12:0.9850404137153513,4:0.9850404137153513):1.0953574541122806,((9:1.1614714932586354,(11:0.8367491050195407,3:0.8367491050195407):0.3247223882390947):0.9175736877206528,10:2.0790451809792883):0.001352686848343776):0.08034276156711373):0.0;
tree STATE_589000 = ((9:1.3412261776091061,(11:0.9231902114164187,3:0.9231902114164187):0.41803596619268746):0.7859927321117446,(((6:1.0036366366401668,((1:0.32918391952200815,2:0.32918391952200815):0.33658019557683555,5:0.6657641150988437):0.3378725215413231):0.43682171628510447,(7:0.8073865374072676,(13:0.577289894535014,8:0.577289894535014):0.23009664287225362):0.6330718155180036):0.6807855245204935,((12:0.8784120532638768,4:0.8784120532638768):1.1421501095634694,10:2.0205621628273462):0.10068171461841846):0.005975032275086001):0.0;
tree STATE_590000 = (((6:1.1326977861463898,((1:0.4256252258762856,2:0.4256252258762856):0.3638572180517283,5:0.7894824439280139):0.3432153422183759):0.4185896187251661,(7:0.9650213049325487,(13:0.5989265141053038,8:0.5989265141053038):0.36609479082724483):0.5862660999390072):0.5198571004406827,((9:1.2044922735851715,(11:0.8236342961021955,3:0.8236342961021955):0.380857977482976):0.7728049874269729,(10:1.916122441048493,(12:0.8510738405061884,4:0.8510738405061884):1.0650486005423045):0.06117481996365148):0.09384724430009417):0.0;
tree STATE_591000 = (((6:1.139434982803982,((1:0.4106103344688301,2:0.4106103344688301):0.31167845087622315,5:0.7222887853450533):0.4171461974589288):0.4747203317663533,(7:1.0230474210949247,(13:0.6340010814199885,8:0.6340010814199885):0.3890463396749363):0.5911078934754106):0.542132270374863,((9:1.1763366424180803,(11:0.7443007804805656,3:0.7443007804805656):0.43203586193751475):0.9446555994416308,(10:2.0753659429717994,(12:0.969204642704078,4:0.969204642704078):1.1061613002677215):0.0456262988879117):0.03529534308548721):0.0;
tree STATE_592000 = (((6:1.2527736752881824,((1:0.39630420079051715,2:0.39630420079051715):0.370251421927179,5:0.7665556227176962):0.4862180525704862):0.3699547151416678,(7:0.9442697201732562,(13:0.6663493457178287,8:0.6663493457178287):0.2779203744554275):0.678458670256594):0.5024090777518899,((10:2.020790017348823,(9:1.3156814757906035,(11:0.8794548815418101,3:0.8794548815418101):0.4362265942487934):0.7051085415582197):0.04945941931734099,(12:0.8668106436467604,4:0.8668106436467604):1.2034387930194037):0.054888031515575975):0.0;
tree STATE_593000 = (((12:0.9891728945138901,4:0.9891728945138901):1.1601162944564813,((6:1.233335105688761,((1:0.4144468917985963,2:0.4144468917985963):0.3467610249657551,5:0.7612079167643514):0.4721271889244095):0.4016355530422264,(7:0.9542319178692451,(13:0.6631889834176494,8:0.6631889834176494):0.2910429344515957):0.6807387408617422):0.514318530239384):0.0043853293317512865,(10:2.1491989927125283,(9:1.2460550563617836,(11:0.9256913100996161,3:0.9256913100996161):0.32036374626216746):0.9031439363507447):0.004475525589594298):0.0;
tree STATE_594000 = (((6:1.0797075941698568,((1:0.3353502508322995,2:0.3353502508322995):0.35768887086898393,5:0.6930391217012835):0.3866684724685734):0.49294334081129976,(13:0.9467738711880489,(7:0.677642393725102,8:0.677642393725102):0.26913147746294686):0.6258770637931077):0.5401677158788314,((9:1.324155365309923,(11:0.9111990902256796,3:0.9111990902256796):0.4129562750842434):0.7458181138922457,((12:0.9925435879436029,4:0.9925435879436029):1.0433260017279624,10:2.0358695896715653):0.03410388953060339):0.042845171657819314):0.0;
tree STATE_595000 = ((10:2.1898680111667215,((6:1.2652760522656423,((1:0.40929729413839727,2:0.40929729413839727):0.35573750720665714,5:0.7650348013450544):0.5002412509205879):0.3429478601896512,((8:0.6849401452302356,13:0.6849401452302356):0.2763467129230889,7:0.9612868581533245):0.646937054301969):0.581644098711428):0.019228360572667746,((12:1.0121523610827061,4:1.0121523610827061):1.1872606406401387,(9:1.4256033159785595,(11:0.9230082943361819,3:0.9230082943361819):0.5025950216423776):0.7738096857442853):0.009683370016544401):0.0;
tree STATE_596000 = (((6:1.2012083278359524,((1:0.4283968427019171,2:0.4283968427019171):0.3361272511484144,5:0.7645240938503315):0.43668423398562095):0.5263731877840305,((8:0.6375861669066903,13:0.6375861669066903):0.44268180935469903,7:1.0802679762613894):0.6473135393585936):0.5307492098907494,(10:2.2349133146633586,((9:1.326228580123978,(11:0.8675969604555805,3:0.8675969604555805):0.4586316196683974):0.8500599590374633,(12:0.8633521699268853,4:0.8633521699268853):1.312936369234556):0.05862477550191736):0.0234174108473737):0.0;
tree STATE_597000 = (((6:1.1630984559045836,((1:0.372896941053536,2:0.372896941053536):0.4003104596144672,5:0.7732074006680032):0.3898910552365804):0.41859891019278095,((8:0.663916783181148,13:0.663916783181148):0.24811822409069262,7:0.9120350072718406):0.6696623588255239):0.6148818390618218,(10:2.1232061706382543,((9:1.266504036756565,(11:0.8822309296113798,3:0.8822309296113798):0.38427310714518514):0.8466411175277584,(12:0.8655397529999513,4:0.8655397529999513):1.247605401284372):0.010061016353930974):0.07337303452093202):0.0;
tree STATE_598000 = (((6:1.06997916056807,((1:0.3257030531126885,2:0.3257030531126885):0.38376905683807344,5:0.7094721099507619):0.36050705061730803):0.45924483836889496,((8:0.6437204124274508,13:0.6437204124274508):0.3006716780029961,7:0.9443920904304469):0.584831908506518):0.5934763983029352,(10:2.0780481006547853,((9:1.2172045528870394,(11:0.8416998409712042,3:0.8416998409712042):0.37550471191583523):0.8590636650808974,(12:0.9608869533924453,4:0.9608869533924453):1.1153812645754915):0.0017798826868484774):0.044652296585114826):0.0;
tree STATE_599000 = (((6:1.1057881464088177,((1:0.36897560688740266,2:0.36897560688740266):0.3287833664710618,5:0.6977589733584645):0.40802917305035324):0.42632275703114675,((8:0.7279491248973321,13:0.7279491248973321):0.26232560720412645,7:0.9902747321014586):0.5418361713385059):0.46587624207684275,(10:1.9713539520835568,((9:1.172067334038184,(11:0.7885735377927663,3:0.7885735377927663):0.3834937962454177):0.7856625255883163,(12:0.9979750491919126,4:0.9979750491919126):0.9597548104345877):0.013624092457056536):0.026633193433250435):0.0;
tree STATE_600000 = (((6:1.1575618518947,((1:0.39254412961021695,2:0.39254412961021695):0.37926377457577815,5:0.7718079041859951):0.38575394770870486):0.5426494306267684,((8:0.7062108014102922,13:0.7062108014102922):0.3025241342425674,7:1.0087349356528597):0.6914763468686087):0.5686663528792018,((12:0.9745681723440233,4:0.9745681723440233):1.2751332162728906,((9:1.3273143040410582,(11:0.9358417971359553,3:0.9358417971359553):0.39147250690510293):0.8962744193362291,10:2.2235887233772873):0.02611266523962641):0.0191762467837564):0.0;
tree STATE_601000 = (((6:1.2053105082149875,((1:0.43363984800926647,2:0.43363984800926647):0.3895937096059632,5:0.8232335576152296):0.3820769505997579):0.41660919897611537,((8:0.6306389152073981,13:0.6306389152073981):0.33605431852869994,7:0.9666932337360981):0.6552264734550048):0.46945999219874524,((12:1.0117841356286017,4:1.0117841356286017):1.0591079026059154,((9:1.2873945222264949,(11:0.9197032302415469,3:0.9197032302415469):0.367691291984948):0.7591686022416022,10:2.046563124468097):0.02432891376641999):0.02048766115533107):0.0;
tree STATE_602000 = (((6:1.1631733385064664,((1:0.46146660465837935,2:0.46146660465837935):0.36443779319678865,5:0.825904397855168):0.3372689406512984):0.4862667143009225,((8:0.6915812596286914,13:0.6915812596286914):0.3100156681874606,7:1.001596927816152):0.6478431249912369):0.47743561369695975,((12:0.9537650457262287,4:0.9537650457262287):1.1131863388866492,((9:1.2777828736486916,(11:0.8599577308546708,3:0.8599577308546708):0.41782514279402083):0.7763300033717131,10:2.0541128770204047):0.012838507592473292):0.0599242818914707):0.0;
tree STATE_603000 = (((6:1.0525562318435604,((1:0.34986346330654694,2:0.34986346330654694):0.34794488656901423,5:0.6978083498755612):0.3547478819679992):0.4519064712360421,((8:0.5543656095238346,13:0.5543656095238346):0.30207340290261653,7:0.8564390124264512):0.6480236906531514):0.5398021724496973,((12:0.8820411479198607,4:0.8820411479198607):1.1288303579052055,((9:1.229566907222652,(11:0.7921596473598118,3:0.7921596473598118):0.43740725986284024):0.7229193778119858,10:1.9524862850346378):0.058385220790428294):0.03339336970423368):0.0;
tree STATE_604000 = (((6:1.0731548459535585,((1:0.41105541250404354,2:0.41105541250404354):0.30231829051541803,5:0.7133737030194616):0.3597811429340969):0.5570030434034918,((8:0.6275000621261154,13:0.6275000621261154):0.309531481863046,7:0.9370315439891614):0.6931263453678889):0.5283019827946593,((12:1.01163848308876,4:1.01163848308876):1.0945919922811955,((9:1.2064474919262056,(11:0.909235446314315,3:0.909235446314315):0.29721204561189063):0.8969024006361475,10:2.103349892562353):0.0028805828076023943):0.0522293967817542):0.0;
tree STATE_605000 = (((6:1.1691001013932485,((1:0.41613922851501045,2:0.41613922851501045):0.28990388328367617,5:0.7060431117986866):0.4630569895945619):0.4079127422339057,((8:0.6336041336855812,13:0.6336041336855812):0.27154061549879516,7:0.9051447491843764):0.6718680944427778):0.557069788402607,((12:0.8032794865105533,4:0.8032794865105533):1.3169091313609191,((9:1.230302141028543,(11:0.919472700746081,3:0.919472700746081):0.31082944028246207):0.8504290147204245,10:2.0807311557489676):0.03945746212250478):0.013894014158288837):0.0;
tree STATE_606000 = (((6:1.162572346529763,((1:0.3362208515828255,2:0.3362208515828255):0.4018912923291125,5:0.738112143911938):0.424460202617825):0.4416142198497295,((8:0.5999593087578085,13:0.5999593087578085):0.3670991367521922,7:0.9670584455100006):0.6371281208694919):0.5426191622024454,((12:1.0202289980601087,4:1.0202289980601087):1.1243056267760836,((9:1.2426347852471857,(11:0.8687064032916145,3:0.8687064032916145):0.3739283819555712):0.8181651677745587,10:2.0607999530217445):0.08373467181444783):0.002271103745745684):0.0;
tree STATE_607000 = (((6:1.124921827180711,((1:0.4692579425364423,2:0.4692579425364423):0.3572199233137168,5:0.8264778658501591):0.29844396133055195):0.4035606511341068,((8:0.6374967197277395,13:0.6374967197277395):0.2087537856695344,7:0.8462505053972739):0.682231972917544):0.49074638299526274,(10:1.9993154845826937,((12:0.8724976215152423,4:0.8724976215152423):1.1014818233768513,(9:1.2347215520713664,(11:0.8463969724541602,3:0.8463969724541602):0.3883245796172061):0.7392578928207274):0.025336039690599943):0.01991337672738691):0.0;
tree STATE_608000 = (((6:1.1797839825103615,((1:0.357675723451893,2:0.357675723451893):0.4306668574251118,5:0.7883425808770048):0.3914414016333567):0.4748781561444555,((8:0.5839840458896683,13:0.5839840458896683):0.22723972190269504,7:0.8112237677923634):0.8434383708624537):0.5351728751754115,((9:1.3806899608348815,(11:0.7865415060780183,3:0.7865415060780183):0.5941484547568632):0.7399552620316932,(10:1.9856866491032568,(12:0.9088737636070212,4:0.9088737636070212):1.0768128854962356):0.13495857376331788):0.06918979096365385):0.0;
tree STATE_609000 = (((6:1.1200806709787305,((1:0.3988681027451687,2:0.3988681027451687):0.3983061453177844,5:0.7971742480629531):0.3229064229157774):0.42184550260342357,((8:0.6488766454818443,13:0.6488766454818443):0.24835584633690366,7:0.897232491818748):0.6446936817634061):0.5167812107482277,((10:2.0326698984075855,(12:0.9268339080579165,4:0.9268339080579165):1.1058359903496688):0.013078963663168519,(9:1.2415230740216567,(11:0.8118152291105166,3:0.8118152291105166):0.4297078449111401):0.8042257880490973):0.012958522259627792):0.0;
tree STATE_610000 = ((9:1.3089362116201912,(11:0.872855716897458,3:0.872855716897458):0.43608049472273325):0.8726429961589721,((10:2.107341739354627,(12:1.0587700052698352,4:1.0587700052698352):1.048571734084792):0.04387508396601092,((6:1.186071752453484,((1:0.3824180175512656,2:0.3824180175512656):0.3799689082231421,5:0.7623869257744077):0.42368482667907637):0.4571468190421484,((8:0.799557815698215,13:0.799557815698215):0.24899568879379608,7:1.0485535044920111):0.5946650670036213):0.5079982518250057):0.030362384458525238):0.0;
tree STATE_611000 = ((9:1.3876311173993987,(11:0.9455753908795926,3:0.9455753908795926):0.44205572651980607):0.8475678213394537,((10:2.171252242245715,(12:1.0393062196007523,4:1.0393062196007523):1.1319460226449627):0.015493601428210546,((6:1.1193192285776583,((1:0.3537334708490625,2:0.3537334708490625):0.3539232986927445,5:0.707656769541807):0.4116624590358513):0.567133818883482,((8:0.6306606691016592,13:0.6306606691016592):0.3742083646241299,7:1.004869033725789):0.6815840137353513):0.5002927962127852):0.0484530950649269):0.0;
tree STATE_612000 = (((6:1.0934333078564429,((1:0.4000465522364185,2:0.4000465522364185):0.3423862253390768,5:0.7424327775754953):0.3510005302809476):0.5580772152589724,((8:0.6255948873457324,13:0.6255948873457324):0.2938996760780713,7:0.9194945634238038):0.7320159596916115):0.6229262709581425,((10:2.1462514594125532,(12:0.8967832242391889,4:0.8967832242391889):1.2494682351733644):0.0357330084010834,(9:1.442753032415362,(11:1.0127017924448076,3:1.0127017924448076):0.4300512399705543):0.7392314353982747):0.09245232625992106):0.0;
tree STATE_613000 = (((6:1.186183198407761,((1:0.3427954128533538,2:0.3427954128533538):0.439689823931087,5:0.7824852367844408):0.4036979616233203):0.5865503399400303,((8:0.612889066775554,13:0.612889066775554):0.3251127897891819,7:0.9380018565647359):0.8347316817830555):0.48075952101060304,((10:2.082628001609911,(12:0.9819473524232473,4:0.9819473524232473):1.1006806491866636):0.13268167440396317,(9:1.3429333281350044,(11:0.9549086982627593,3:0.9549086982627593):0.3880246298722452):0.8723763478788698):0.038183383344520205):0.0;
tree STATE_614000 = (((12:0.9541915968741916,4:0.9541915968741916):1.0558554917827667,((9:1.2124429515434882,(11:0.8566997210779015,3:0.8566997210779015):0.35574323046558676):0.7721504188594888,10:1.984593370402977):0.02545371825398135):0.054698509775771065,((6:1.0396304756783277,((1:0.35189035543165015,2:0.35189035543165015):0.38299312586692946,5:0.7348834812985796):0.30474699437974806):0.48503984790410826,((8:0.7364189750798679,13:0.7364189750798679):0.1735414412717523,7:0.9099604163516202):0.6147099072308158):0.5400752748502935):0.0;
tree STATE_615000 = (((12:0.9084654926829221,4:0.9084654926829221):1.3198136709081152,((9:1.3670049917613272,(11:0.9715065839126887,3:0.9715065839126887):0.39549840784863843):0.7860780313484896,10:2.153083023109817):0.07519614048122047):0.02463560757744343,((6:1.1525660565413507,((1:0.3723083643716257,2:0.3723083643716257):0.34122671543121025,5:0.7135350798028359):0.43903097673851477):0.4511315812022705,((8:0.7159659895297841,13:0.7159659895297841):0.20163963091993442,7:0.9176056204497185):0.6860920172939027):0.6492171334248595):0.0;
tree STATE_616000 = ((9:1.271705409273359,(11:0.74483601477482,3:0.74483601477482):0.5268693944985391):0.8254646169124769,(((12:0.8730724139200129,4:0.8730724139200129):1.1159288017951505,10:1.9890012157151633):0.06910175264884733,((6:1.2122482137940003,((1:0.4529238025244987,2:0.4529238025244987):0.40642826109341956,5:0.8593520636179183):0.352896150176082):0.4673815913115662,((8:0.5777700064316991,13:0.5777700064316991):0.4121374271988232,7:0.9899074336305222):0.6897223714750442):0.37847316325844416):0.03906705782182529):0.0;
tree STATE_617000 = ((9:1.1732460079096743,(11:0.861123946591353,3:0.861123946591353):0.3121220613183212):0.8801953255236958,(((12:0.8878351326712721,4:0.8878351326712721):1.130383691638948,10:2.01821882431022):0.010213059393934465,((6:1.1222297952699558,((1:0.36724730285104307,2:0.36724730285104307):0.38400422879764357,5:0.7512515316486866):0.3709782636212692):0.3916747396466316,((8:0.6456429403917556,13:0.6456429403917556):0.2550779810024256,7:0.9007209213941813):0.6131836135224061):0.5145273487875672):0.025009449729215483):0.0;
tree STATE_618000 = ((9:1.2750983373627403,(11:0.9512098221549118,3:0.9512098221549118):0.32388851520782846):0.8376540122404492,(((12:0.9667007399993025,4:0.9667007399993025):1.0371963979619583,10:2.003897137961261):0.09378301359565278,((6:1.0769986271545418,((1:0.3784370775745829,2:0.3784370775745829):0.3581973169420214,5:0.7366343945166043):0.34036423263793747):0.5563193273680973,((8:0.550739396527574,13:0.550739396527574):0.3062260505384413,7:0.8569654470660153):0.7763525074566238):0.4643621970342746):0.015072198046275798):0.0;
tree STATE_619000 = (((6:1.0483701950970867,((1:0.34724237713962147,2:0.34724237713962147):0.33773080521009846,5:0.6849731823497199):0.3633970127473668):0.47606217105292803,((8:0.6597154596505799,13:0.6597154596505799):0.26613855793261754,7:0.9258540175831974):0.5985783485668174):0.6256040307900563,((9:1.242807108575434,(11:0.7866168772648228,3:0.7866168772648228):0.4561902313106112):0.875967442565837,((12:0.9048034507197533,4:0.9048034507197533):1.1914155344731232,10:2.0962189851928765):0.022555565948394474):0.03126184579880009):0.0;
tree STATE_620000 = ((9:1.329552925131991,(11:0.9280940686578687,3:0.9280940686578687):0.4014588564741224):0.8346328136159444,(((6:1.0652887790355838,((1:0.38223644096216,2:0.38223644096216):0.3624213168497525,5:0.7446577578119125):0.3206310212236714):0.5181268122489207,((8:0.6578493817388343,13:0.6578493817388343):0.27140392738244923,7:0.9292533091212836):0.6541622821632209):0.5288037378008914,((12:1.0631511930141768,4:1.0631511930141768):0.9387362068186718,10:2.0018873998328486):0.11033192925254731):0.051966409662539625):0.0;
tree STATE_621000 = (((6:1.1689720307702582,((1:0.3402295814586729,2:0.3402295814586729):0.34609435764960683,5:0.6863239391082797):0.48264809166197853):0.5013454854396096,((8:0.6977843770885818,13:0.6977843770885818):0.3107761119024527,7:1.0085604889910345):0.6617570272188333):0.49223656541887073,(((12:1.0096256887802064,4:1.0096256887802064):1.1018482209134333,10:2.1114739096936397):0.03414452624987163,(9:1.3553444070672722,(11:0.9926419007239606,3:0.9926419007239606):0.3627025063433116):0.7902740288762391):0.016935645685227207):0.0;
tree STATE_622000 = ((9:1.3402909614327694,(11:0.9331427463760047,3:0.9331427463760047):0.4071482150567647):0.7769327167731528,(((12:0.9751794998564852,4:0.9751794998564852):1.0827224480566144,10:2.0579019479130998):0.009931699814343276,((6:1.0174330070905429,((1:0.40767090632281733,2:0.40767090632281733):0.281108437993968,5:0.6887793443167853):0.3286536627737575):0.4752991107151334,((8:0.6373943793791826,13:0.6373943793791826):0.281678227610346,7:0.9190726069895286):0.5736595108161476):0.5751015299217668):0.04939003047847912):0.0;
tree STATE_623000 = (((6:1.163716042468953,((1:0.4285303010706629,2:0.4285303010706629):0.3131911868932836,5:0.7417214879639465):0.42199455450500645):0.49033457540401315,((8:0.649826950227371,13:0.649826950227371):0.2872846740198205,7:0.9371116242471915):0.7169389936257746):0.5711710900170821,((9:1.3704637138381672,(11:0.9117680783664519,3:0.9117680783664519):0.4586956354717153):0.7410519933439979,((12:0.959099385750857,4:0.959099385750857):1.1266772271711052,10:2.085776612921962):0.025739094260202933):0.11370600070788317):0.0;
tree STATE_624000 = (((6:1.0072663391578,((1:0.3459699643173118,2:0.3459699643173118):0.31967205615459554,5:0.6656420204719073):0.3416243186858927):0.5675205238563845,((8:0.7005674273150135,13:0.7005674273150135):0.2015152403801186,7:0.9020826676951321):0.6727041953190525):0.5897731924502301,((9:1.3655680643715584,(11:0.935941593208993,3:0.935941593208993):0.42962647116256547):0.7604472387329992,((12:0.8998583118045415,4:0.8998583118045415):1.0962952611530414,10:1.9961535729575828):0.12986173014697489):0.03854475235985699):0.0;
tree STATE_625000 = (((6:1.2023409218055714,((1:0.336639779121278,2:0.336639779121278):0.4133302192207488,5:0.7499699983420268):0.45237092346354457):0.320348434178678,((8:0.6117545738678232,13:0.6117545738678232):0.2645298849078108,7:0.876284458775634):0.6464048972086154):0.531582761783274,((9:1.2082345733562572,(11:0.7918740084132739,3:0.7918740084132739):0.41636056494298324):0.783201847682149,((12:0.8764054064475169,4:0.8764054064475169):1.097183186500579,10:1.9735885929480959):0.01784782809031027):0.06283569672911726):0.0;
tree STATE_626000 = ((9:1.4085477505855684,(11:0.9270997280660966,3:0.9270997280660966):0.4814480225194717):0.6744915773982436,(10:2.028525152393329,(((6:1.2158633916527102,((1:0.4141785011971944,2:0.4141785011971944):0.3273754652084206,5:0.741553966405615):0.4743094252470952):0.35102382287539013,((8:0.6958687242395507,13:0.6958687242395507):0.1819255194174514,7:0.8777942436570021):0.6890929708710982):0.4552034861335932,(12:1.0282070031550568,4:1.0282070031550568):0.9938836975066367):0.006434451731635704):0.05451417559048277):0.0;
tree STATE_627000 = (((6:1.133797292924254,((1:0.3591794831671916,2:0.3591794831671916):0.3335942247752386,5:0.6927737079424302):0.4410235849818237):0.43062809878712804,((8:0.7145733922854974,13:0.7145733922854974):0.24656652248216582,7:0.9611399147676633):0.6032854769437187):0.6275074513290786,((9:1.3150004160390292,(11:0.9333358057594592,3:0.9333358057594592):0.38166461027957):0.8105905451674789,(10:2.093353103007149,(12:0.9040893836721475,4:0.9040893836721475):1.1892637193350015):0.03223785819935898):0.06634188183395251):0.0;
tree STATE_628000 = (((6:1.1438234401214542,((1:0.390902111161444,2:0.390902111161444):0.3052845159806691,5:0.6961866271421131):0.4476368129793411):0.4467941108265103,((8:0.5997558673263076,13:0.5997558673263076):0.30947848703600356,7:0.9092343543623111):0.6813831965856534):0.5263452926778442,((9:1.2281829416626664,(11:0.8568273197225855,3:0.8568273197225855):0.37135562194008087):0.8828952813510011,(10:2.0317959707242332,(12:0.9239412916946733,4:0.9239412916946733):1.1078546790295598):0.07928225228943431):0.005884620612141234):0.0;
tree STATE_629000 = (((6:1.1536928789966443,((1:0.40395316692040123,2:0.40395316692040123):0.4206339310793172,5:0.8245870979997184):0.3291057809969259):0.41757415295009714,((8:0.776761517687967,13:0.776761517687967):0.21220285470525468,7:0.9889643723932217):0.5823026595535198):0.5700010026545965,((9:1.3179664774042217,(11:0.8833670068090131,3:0.8833670068090131):0.43459947059520854):0.7670156179703538,(10:2.0704117672766364,(12:0.9774181145822787,4:0.9774181145822787):1.0929936526943578):0.014570328097939012):0.056285939226762505):0.0;
tree STATE_630000 = (((6:1.0507713845673987,((1:0.3831772909559252,2:0.3831772909559252):0.36103678445295345,5:0.7442140754088786):0.3065573091585201):0.5289054675790656,((8:0.7571315141976364,13:0.7571315141976364):0.27210960318331734,7:1.0292411173809537):0.5504357347655107):0.5245749862885882,((12:0.9245568718236734,4:0.9245568718236734):1.1198243230390703,((9:1.236527555473533,(11:0.9205685192767088,3:0.9205685192767088):0.3159590361968243):0.8047135086408193,10:2.0412410641143524):0.0031401307483913676):0.05987064357230887):0.0;
tree STATE_631000 = (((6:1.1722999469835234,((1:0.39728274600623587,2:0.39728274600623587):0.2893587702798866,5:0.6866415162861225):0.4856584306974009):0.49407527428502096,((8:0.689455724367465,13:0.689455724367465):0.239444007501322,7:0.928899731868787):0.7374754893997573):0.48790820103268917,((10:2.0309687709465667,(12:0.9736220393909257,4:0.9736220393909257):1.0573467315556409):0.09143017491461869,(9:1.3139832828829072,(11:0.9179662442750346,3:0.9179662442750346):0.39601703860787263):0.8084156629782782):0.031884476440048104):0.0;
tree STATE_632000 = (((6:1.2037563945663032,((1:0.355813288053484,2:0.355813288053484):0.398612240798664,5:0.754425528852148):0.44933086571415526):0.4553933870045157,((8:0.606388141750367,13:0.606388141750367):0.3009484811188181,7:0.9073366228691851):0.7518131587016338):0.43050217653862344,((10:2.016552620034943,(12:0.96375760172643,4:0.96375760172643):1.0527950183085129):0.06104555038722426,(9:1.2296001700965333,(11:0.931574729381864,3:0.931574729381864):0.2980254407146693):0.8479980003256338):0.012053787687275275):0.0;
tree STATE_633000 = (((6:1.1364442140844286,((1:0.3620334857434254,2:0.3620334857434254):0.42816202561637595,5:0.7901955113598014):0.34624870272462727):0.47445543675742075,((8:0.6927795336045071,13:0.6927795336045071):0.25790655817752384,7:0.9506860917820309):0.6602135590598185):0.6054813848961278,((10:2.137669140386155,(12:0.9851821786597278,4:0.9851821786597278):1.152486961726427):0.04374610888446817,(9:1.2502529149319543,(11:0.8795073615140792,3:0.8795073615140792):0.3707455534178752):0.9311623343386688):0.03496578646735404):0.0;
tree STATE_634000 = (((6:1.2031360903867399,((1:0.3460283461262395,2:0.3460283461262395):0.429031496038542,5:0.7750598421647815):0.42807624822195833):0.5241595581395706,((8:0.6447397149062081,13:0.6447397149062081):0.3391990747028685,7:0.9839387896090765):0.7433568589172339):0.5472940847437677,((10:2.2201523524953495,(9:1.341379318384955,(11:0.8104088213919872,3:0.8104088213919872):0.5309704969929677):0.8787730341103945):0.012238542065751368,(12:1.056047208865671,4:1.056047208865671):1.17634368569543):0.04219883870897734):0.0;
tree STATE_635000 = (((6:1.042769281383579,((1:0.3709667345023128,2:0.3709667345023128):0.4035730943273765,5:0.7745398288296893):0.26822945255388964):0.47878090909259186,((8:0.6837774414004192,13:0.6837774414004192):0.29074047147439896,7:0.9745179128748181):0.5470322776013526):0.5502995713468786,((10:2.0407967402691805,(9:1.3013914120579548,(11:0.9109392574643038,3:0.9109392574643038):0.390452154593651):0.7394053282112256):0.023131338496112264,(12:1.0172625685529746,4:1.0172625685529746):1.0466655102123181):0.007921683057756645):0.0;
tree STATE_636000 = ((9:1.3802660241079407,(11:0.9063792643117421,3:0.9063792643117421):0.47388675979619865):0.7591223748264544,(10:2.0971811120309933,(((6:1.1652978728946461,((1:0.4042197685197635,2:0.4042197685197635):0.34386113451948463,5:0.7480809030392481):0.417216969855398):0.43365174818878893,((8:0.7376370104978373,13:0.7376370104978373):0.24126411150844074,7:0.978901122006278):0.6200484990771571):0.4790507222518401,(12:1.040682496462962,4:1.040682496462962):1.0373178468723132):0.019180768695718164):0.04220728690340181):0.0;
tree STATE_637000 = ((9:1.1229275077770395,(11:0.844627502981005,3:0.844627502981005):0.27830000479603456):0.9772298815038651,(10:2.091153725707702,(((6:1.1084894971482098,((1:0.414020915469328,2:0.414020915469328):0.3159597219482881,5:0.7299806374176161):0.37850885973059367):0.4069147395917898,((8:0.684167459636959,13:0.684167459636959):0.2813079499721671,7:0.9654754096091261):0.5499288271308734):0.5147618256249997,(12:0.9761559299060201,4:0.9761559299060201):1.0540101324589792):0.06098766334270289):0.00900366357320248):0.0;
tree STATE_638000 = ((9:1.3404434883688248,(11:1.014009077911918,3:1.014009077911918):0.3264344104569068):0.853197957996253,(10:2.1758680494536327,(((6:1.2705660338791307,((1:0.41759292234436324,2:0.41759292234436324):0.41746673157994924,5:0.8350596539243125):0.4355063799548182):0.3717893190025756,((8:0.6563301589178848,13:0.6563301589178848):0.3335800154095858,7:0.9899101743274706):0.6524451785542357):0.4954899146965661,(12:1.1345422914162775,4:1.1345422914162775):1.003302976161995):0.038022781875360234):0.017773396911445083):0.0;
tree STATE_639000 = ((9:1.2255555065098838,(11:0.816288291342169,3:0.816288291342169):0.4092672151677148):0.797877255552689,(10:2.023082938773836,(((6:1.0735388027928372,((1:0.3532078153269995,2:0.3532078153269995):0.3072808517683536,5:0.6604886670953531):0.41305013569748406):0.4828729056796368,((8:0.5663966112908443,13:0.5663966112908443):0.30231268367133624,7:0.8687092949621805):0.6877024135102935):0.43000967528587597,(12:0.9685792944621824,4:0.9685792944621824):1.0178420892961677):0.03666155501548607):3.4982328873667257E-4):0.0;
tree STATE_640000 = (((12:0.8516595499474069,4:0.8516595499474069):1.1685348477607085,10:2.0201943977081154):0.06442405677571372,(((6:1.1242427013497491,((1:0.409468122303877,2:0.409468122303877):0.34612731147778747,5:0.7555954337816645):0.36864726756808464):0.40286319820166394,((8:0.5933005496898637,13:0.5933005496898637):0.24366503045862775,7:0.8369655801484914):0.6901403194029216):0.5414428491883334,(9:1.1909748944339953,(11:0.811861231737365,3:0.811861231737365):0.37911366269663027):0.8775738543057512):0.01606970574408262):0.0;
tree STATE_641000 = (((12:1.018384329043729,4:1.018384329043729):1.1244805627952148,10:2.142864891838944):0.019913611817306442,(((6:1.203137456914646,((1:0.40856726777480423,2:0.40856726777480423):0.3626560003040139,5:0.7712232680788181):0.4319141888358279):0.4345010261055382,((8:0.7065169058132592,13:0.7065169058132592):0.24947715455057995,7:0.9559940603638392):0.6816444226563451):0.5090638376829952,(9:1.2851583408518428,(11:0.8303249534383376,3:0.8303249534383376):0.4548333874135052):0.8615439798513367):0.016076182953070894):0.0;
tree STATE_642000 = (((6:1.0934612158212618,((1:0.3350354412803715,2:0.3350354412803715):0.3418706757780408,5:0.6769061170584123):0.41655509876284946):0.43100641921850147,((8:0.7090053277668914,13:0.7090053277668914):0.22380555491914966,7:0.9328108826860411):0.5916567523537222):0.5353944400741557,((10:2.036323289318224,(9:1.258250419946418,(11:0.9518521619683845,3:0.9518521619683845):0.30639825797803344):0.778072869371806):0.002080531402339325,(12:0.8836577985867594,4:0.8836577985867594):1.154746022133804):0.02145825439335569):0.0;
tree STATE_643000 = (((6:1.193962470968081,((1:0.41850338725999325,2:0.41850338725999325):0.32085002169472954,5:0.7393534089547228):0.45460906201335816):0.43031510057661704,((8:0.5960096722746158,13:0.5960096722746158):0.22949433995572222,7:0.825504012230338):0.79877355931436):0.4989529361927194,((10:2.063456222168255,(12:0.9290709931295777,4:0.9290709931295777):1.1343852290386771):0.04998302729230675,(9:1.2582705919892163,(11:0.9197203351574814,3:0.9197203351574814):0.3385502568317349):0.8551686574713453):0.009791258276855785):0.0;
tree STATE_644000 = (((6:1.1677196523118742,((1:0.3204251698825011,2:0.3204251698825011):0.45365706233057695,5:0.774082232213078):0.3936374200987962):0.43967500830828765,((8:0.6101560477749661,13:0.6101560477749661):0.30285672287521037,7:0.9130127706501765):0.6943818899699854):0.5255353840123345,((12:1.0080808026238934,4:1.0080808026238934):1.084511515113307,((9:1.3662210447350556,(11:0.9149114848686049,3:0.9149114848686049):0.4513095598664507):0.7225374776208477,10:2.0887585223559033):0.0038337953812970227):0.04033772689529602):0.0;
tree STATE_645000 = (((6:1.1992658492352166,((1:0.374564273824079,2:0.374564273824079):0.31830715695345735,5:0.6928714307775363):0.5063944184576803):0.4407666051181893,((8:0.6610437292870225,13:0.6610437292870225):0.3381547981858004,7:0.9991985274728229):0.640833926880583):0.5391985579092975,((9:1.3702539898271722,(11:0.8478701396759697,3:0.8478701396759697):0.5223838501512025):0.750348050022386,((12:0.9173889940954121,4:0.9173889940954121):1.1640813509567534,10:2.0814703450521654):0.03913169479739276):0.05862897241314524):0.0;
tree STATE_646000 = ((9:1.1721505203330334,(11:0.8773710062948246,3:0.8773710062948246):0.2947795140382088):0.9576117999467084,(((6:1.1001986260269032,((1:0.4054047855835267,2:0.4054047855835267):0.372730952608147,5:0.7781357381916737):0.3220628878352295):0.5495180632320487,((8:0.7951431608313317,13:0.7951431608313317):0.2767636101646702,7:1.071906770996002):0.5778099182629499):0.44044864314931864,((12:0.9592683239003912,4:0.9592683239003912):1.1134176761885457,10:2.072686000088937):0.01747933231933363):0.039596987871471256):0.0;
tree STATE_647000 = ((9:1.2886413974502062,(11:0.8715080490928333,3:0.8715080490928333):0.4171333483573729):0.8778757991831485,(((6:1.0898595284318002,((1:0.3304087274562815,2:0.3304087274562815):0.4005045222115668,5:0.7309132496678483):0.3589462787639519):0.5316911887643387,((8:0.6738113157555989,13:0.6738113157555989):0.34155766706035906,7:1.015368982815958):0.606181734380181):0.5430914540874587,((12:1.0231352252271337,4:1.0231352252271337):1.0890681371029913,10:2.112203362330125):0.05243880895347264):0.0018750253497570313):0.0;
tree STATE_648000 = (((12:0.9606370453722468,4:0.9606370453722468):1.1040334688581226,(((6:1.18807494429623,((1:0.49896546653406915,2:0.49896546653406915):0.30208930074143037,5:0.8010547672754995):0.38702017702073044):0.3078097076373434,((8:0.6181025082564364,13:0.6181025082564364):0.22068604733123132,7:0.8387885555876677):0.6570960963459056):0.5631211579127406,10:2.059005809846314):0.005664704384055419):0.11058526461602103,(9:1.2505372073406662,(11:0.9636624229411334,3:0.9636624229411334):0.28687478439953285):0.9247185715057242):0.0;
tree STATE_649000 = (((6:1.1233204854129644,((1:0.38511811126008794,2:0.38511811126008794):0.3400227372697335,5:0.7251408485298214):0.39817963688314295):0.5576175253287363,((8:0.6036121338976398,13:0.6036121338976398):0.33262232212295484,7:0.9362344560205946):0.744703554721106):0.4017943791395897,(((12:1.0463378659294584,4:1.0463378659294584):0.9596985101789282,10:2.0060363761083866):0.024754757957979212,(9:1.279050570381297,(11:0.8068619040604255,3:0.8068619040604255):0.47218866632087164):0.7517405636850687):0.05194125581492459):0.0;
tree STATE_650000 = (((6:1.0754316277070375,((1:0.4493170725844462,2:0.4493170725844462):0.28345578196988086,5:0.7327728545543271):0.3426587731527104):0.47028466046239137,((8:0.7176732778589141,13:0.7176732778589141):0.18785684519460344,7:0.9055301230535175):0.6401861651159113):0.4743534141091228,(((12:0.8986224693219308,4:0.8986224693219308):1.0579780439225153,10:1.9566005132444462):0.039010927033849674,(9:1.293811266893451,(11:0.834467050293623,3:0.834467050293623):0.45934421659982794):0.7018001733848449):0.024458262000255804):0.0;
tree STATE_651000 = (((6:1.046071960309049,((1:0.40389884611811233,2:0.40389884611811233):0.3237832087381356,5:0.7276820548562479):0.318389905452801):0.5100403716306752,((8:0.6261957735282716,13:0.6261957735282716):0.31676532373702937,7:0.942961097265301):0.6131512346744231):0.4947820278162849,(((12:0.9879387691167555,4:0.9879387691167555):1.007511171520715,10:1.9954499406374704):0.01971475662277289,(9:1.3201584655399308,(11:0.8764239440441726,3:0.8764239440441726):0.4437345214957582):0.6950062317203125):0.0357296624957657):0.0;
tree STATE_652000 = (((12:1.0359418869520653,4:1.0359418869520653):1.2283311810260353,(((6:1.105389608285105,((1:0.3629110386266124,2:0.3629110386266124):0.3523233869178451,5:0.7152344255444575):0.3901551827406474):0.5606259971099228,((8:0.6929506820630325,13:0.6929506820630325):0.31055129975925655,7:1.003501981822289):0.6625136235727387):0.5844545261183192,10:2.250470131513347):0.013802936464753834):0.01642079369158278,(9:1.3592821122045728,(11:0.9274231795525946,3:0.9274231795525946):0.4318589326519783):0.9214117494651106):0.0;
tree STATE_653000 = ((9:1.2091922063639504,(11:0.8440609340924363,3:0.8440609340924363):0.3651312722715141):0.9082168290749026,(((6:1.1415228343724944,((1:0.3791665857318629,2:0.3791665857318629):0.41998069270336613,5:0.799147278435229):0.3423755559372653):0.41821305127313124,((8:0.6236509229855292,13:0.6236509229855292):0.37755502763549886,7:1.001205950621028):0.5585299350245976):0.5510207701291048,((12:0.9272881771573315,4:0.9272881771573315):1.1623556274121083,10:2.0896438045694397):0.021112851205290717):0.006652379664122687):0.0;
tree STATE_654000 = ((9:1.406687632788618,(11:0.9263971639324182,3:0.9263971639324182):0.48029046885619975):0.7237539828810704,(10:2.10562361496704,(((6:1.1549303445274033,((1:0.3891248973152999,2:0.3891248973152999):0.38965495849460124,5:0.7787798558099012):0.3761504887175021):0.42674364000606557,((8:0.6204462729365761,13:0.6204462729365761):0.31314060455345694,7:0.933586877490033):0.6480871070434359):0.5208297141533578,(12:0.9142523528671604,4:0.9142523528671604):1.1882513458196662):0.003119916280213353):0.02481800070264839):0.0;
tree STATE_655000 = ((((9:1.3433474720292844,(11:0.940701876698906,3:0.940701876698906):0.40264559533037836):0.6989875935448817,10:2.042335065574166):0.027153976818853565,(12:0.9488970860289531,4:0.9488970860289531):1.1205919563640667):0.045881900052089364,((6:1.2148040005142877,((1:0.31884420226272553,2:0.31884420226272553):0.3756504340342502,5:0.6944946362969757):0.520309364217312):0.4913433761324022,((8:0.7136903882482148,13:0.7136903882482148):0.44658260851664755,7:1.1602729967648624):0.5458743798818275):0.4092235657984191):0.0;
tree STATE_656000 = (((10:2.064035854847187,(12:0.9178869382259778,4:0.9178869382259778):1.146148916621209):4.390404689709193E-4,(9:1.3292940964465565,(11:0.9654827349505523,3:0.9654827349505523):0.36381136149600424):0.7351807988696013):0.04469186645890222,((6:1.1430559000623952,((1:0.369831201644825,2:0.369831201644825):0.3902117109502486,5:0.7600429125950736):0.3830129874673216):0.5207712928339907,((8:0.6412631252435237,13:0.6412631252435237):0.34286858994895897,7:0.9841317151924827):0.6796954777039033):0.4453395688786741):0.0;
tree STATE_657000 = (((10:2.1947200093928236,(12:0.918398487984092,4:0.918398487984092):1.2763215214087316):0.016710373940736822,(9:1.3762117698337155,(11:1.0237997340860312,3:1.0237997340860312):0.3524120357476843):0.8352186134998449):0.016148649308881158,((6:1.1775812537443442,((1:0.37960893791639894,2:0.37960893791639894):0.42077189006419513,5:0.8003808279805941):0.3772004257637501):0.5372494053113237,((8:0.6650646903596051,13:0.6650646903596051):0.31011439019608733,7:0.9751790805556925):0.7396515784999754):0.5127483735867737):0.0;
tree STATE_658000 = ((((12:0.9020215992336323,4:0.9020215992336323):1.1946098637750966,(9:1.1827374018202723,(11:0.7222195756462733,3:0.7222195756462733):0.46051782617399906):0.9138940611884567):0.0219594709475186,10:2.1185909339562476):0.011826510885594388,((6:1.119858559968926,((1:0.4091757029822968,2:0.4091757029822968):0.32969124836942953,5:0.7388669513517263):0.3809916086171996):0.40980262682184754,((8:0.5946737132030621,13:0.5946737132030621):0.3161453480299786,7:0.9108190612330407):0.6188421255577328):0.6007562580510686):0.0;
tree STATE_659000 = ((((12:1.0187889547177862,4:1.0187889547177862):1.1242389629320126,(9:1.260856286369809,(11:0.7922242049566055,3:0.7922242049566055):0.46863208141320345):0.8821716312799899):0.01860739113084886,10:2.1616353087806477):0.01762292799284193,((6:1.2622460887390439,((1:0.38386493434597807,2:0.38386493434597807):0.4113222741733354,5:0.7951872085193135):0.4670588802197304):0.38221007360074566,((8:0.6856213771356126,13:0.6856213771356126):0.29847473182685624,7:0.9840961089624688):0.6603600533773207):0.5348020744337001):0.0;
tree STATE_660000 = ((((12:0.9319327945651582,4:0.9319327945651582):1.1673999802668504,(9:1.2638951563641554,(11:0.9729706096515442,3:0.9729706096515442):0.29092454671261114):0.8354376184678534):0.012650044894207735,10:2.1119828197262165):0.04641873659926388,((6:1.0850680856806243,((1:0.3509299656141158,2:0.3509299656141158):0.4605286808022515,5:0.8114586464163673):0.27360943926425696):0.5368080526884031,((8:0.7366789426728726,13:0.7366789426728726):0.25207011021990533,7:0.9887490528927779):0.6331270854762495):0.5365254179564529):0.0;
tree STATE_661000 = (((6:1.1289728521618547,((1:0.3255424236579825,2:0.3255424236579825):0.3801339022576374,5:0.7056763259156199):0.4232965262462348):0.3897423611473503,((8:0.6986303947037339,13:0.6986303947037339):0.2369063987987372,7:0.9355367935024711):0.5831784198067339):0.6011681541329728,((9:1.325179787769797,(11:0.9049285988423575,3:0.9049285988423575):0.4202511889274395):0.7810458676347072,(10:2.069592805024995,(12:0.9530245259979525,4:0.9530245259979525):1.1165682790270428):0.03663285037950903):0.01365771203767352):0.0;
tree STATE_662000 = (((6:1.0937962079781798,((1:0.3121801841174848,2:0.3121801841174848):0.449423604447029,5:0.7616037885645138):0.33219241941366595):0.48967339990928416,((8:0.6070395320014872,13:0.6070395320014872):0.3524380611413134,7:0.9594775931428006):0.6239920147446634):0.5183587507555183,((9:1.1820790987922938,(11:0.8085925128637151,3:0.8085925128637151):0.37348658592857864):0.8443640117120532,(10:1.9993592504780358,(12:1.0174183495296718,4:1.0174183495296718):0.981940900948364):0.027083860026311246):0.07538524813863523):0.0;
tree STATE_663000 = (((6:1.1417414763750298,((1:0.448444527999026,2:0.448444527999026):0.32822867488549023,5:0.7766732028845162):0.3650682734905135):0.4875998837109381,((8:0.7557442484979786,13:0.7557442484979786):0.2543671914176435,7:1.0101114399156221):0.6192299201703457):0.4797800944196031,((9:1.2672302476783763,(11:0.9296238854055546,3:0.9296238854055546):0.3376063622728217):0.7988303331364521,(10:1.9938628263874738,(12:0.9262789028892429,4:0.9262789028892429):1.067583923498231):0.07219775442735465):0.04306087369074252):0.0;
tree STATE_664000 = (((6:1.2406390772733402,((1:0.41026740405115175,2:0.41026740405115175):0.3301078469204411,5:0.7403752509715928):0.5002638263017474):0.4702376792243077,((8:0.6428807340758611,13:0.6428807340758611):0.2998899788359769,7:0.942770712911838):0.7681060435858099):0.4933470606354904,((9:1.268417197078239,(11:0.8595268355589479,3:0.8595268355589479):0.40889036151929103):0.8275180005724976,(10:2.0351710940486334,(12:0.9388222429820771,4:0.9388222429820771):1.0963488510665562):0.06076410360210316):0.10828861948240176):0.0;
tree STATE_665000 = (((6:1.1597065144265166,((1:0.3770361025492911,2:0.3770361025492911):0.37430235329761763,5:0.7513384558469087):0.4083680585796079):0.5375874786626016,((8:0.668416774664891,13:0.668416774664891):0.3111103529197714,7:0.9795271275846624):0.7177668655044558):0.4489712109710129,((9:1.3007271339614688,(11:0.932842420796053,3:0.932842420796053):0.3678847131654158):0.8153448008324604,((12:0.9058930635638789,4:0.9058930635638789):1.2089045946953925,10:2.1147976582592714):0.0012742765346578366):0.030193269266201916):0.0;
tree STATE_666000 = (((6:1.1085713267431725,((1:0.34422443411570774,2:0.34422443411570774):0.38162061978709055,5:0.7258450539027983):0.3827262728403742):0.4949472888554205,((8:0.716699772700475,13:0.716699772700475):0.24597829825097584,7:0.9626780709514509):0.6408405446471421):0.5417301534452255,((9:1.2519949453609638,(11:0.863492455045302,3:0.863492455045302):0.38850249031566175):0.8805156218117165,((12:0.9986676683817004,4:0.9986676683817004):1.1309047140106685,10:2.129572382392369):0.0029381847803113814):0.012738201871138166):0.0;
tree STATE_667000 = (((6:1.1326149582963103,((1:0.37143757608722133,2:0.37143757608722133):0.38309860671563994,5:0.7545361828028613):0.37807877549344904):0.3865172617291279,((8:0.6179329723898318,13:0.6179329723898318):0.3156131700730831,7:0.9335461424629149):0.5855860775625233):0.5389688925886307,((9:1.3069732049170846,(11:0.8068410672365925,3:0.8068410672365925):0.500132137680492):0.719652680416252,((12:0.8666325873584708,4:0.8666325873584708):1.1213100177700959,10:1.9879426051285667):0.038683280204769854):0.031475227280732376):0.0;
tree STATE_668000 = (((6:1.1166847200429824,((1:0.2796898285724284,2:0.2796898285724284):0.34964696679160867,5:0.6293367953640371):0.4873479246789453):0.48736244047990307,((8:0.7614898044921266,13:0.7614898044921266):0.273878012727371,7:1.0353678172194976):0.5686793433033879):0.5855507444859167,((9:1.294508899014559,(11:0.8671013557147926,3:0.8671013557147926):0.4274075432997664):0.8340576552592911,((12:1.0372709387826657,4:1.0372709387826657):1.0735328488581501,10:2.110803787640816):0.01776276663303422):0.06103135073495203):0.0;
tree STATE_669000 = (((6:1.2359022816549874,((1:0.33452306159744116,2:0.33452306159744116):0.3838381291200137,5:0.7183611907174549):0.5175410909375325):0.4764404498512418,((8:0.6588622567574901,13:0.6588622567574901):0.25424481100948637,7:0.9131070677669765):0.7992356637392527):0.4756839775943986,(((12:1.0840286027713963,4:1.0840286027713963):1.0312948663448047,10:2.115323469116201):0.062489674075617785,(9:1.3014912570021047,(11:0.8416044905546715,3:0.8416044905546715):0.4598867664474332):0.8763218861897142):0.010213565908808953):0.0;
tree STATE_670000 = (((6:1.2082184999464585,((1:0.37626415933449675,2:0.37626415933449675):0.34563584393384816,5:0.7219000032683449):0.48631849667811355):0.41081991502484794,((8:0.6768451261554314,13:0.6768451261554314):0.22832816994067684,7:0.9051732960961082):0.7138651188751982):0.4391145553151019,(((12:0.9003260580736537,4:0.9003260580736537):1.00937069017011,10:1.909696748243764):0.11739344147524355,(9:1.1299077777966484,(11:0.8912907476049245,3:0.8912907476049245):0.23861703019172387):0.897182411922359):0.03106278056740086):0.0;
tree STATE_671000 = (((6:1.1910702892846399,((1:0.417060033106892,2:0.417060033106892):0.327305363855783,5:0.744365396962675):0.44670489232196486):0.4045829658006277,((8:0.7190586667986703,13:0.7190586667986703):0.3315435642473086,7:1.0506022310459788):0.5450510240392887):0.46013394182342493,(((12:1.0524338281952148,4:1.0524338281952148):0.9634177561393611,10:2.015851584334576):0.002650267578480303,(9:1.2381230310955087,(11:0.8248940537431425,3:0.8248940537431425):0.4132289773523662):0.7803788208175475):0.037285344995636294):0.0;
tree STATE_672000 = (((6:1.215243779785984,((1:0.4000772691646783,2:0.4000772691646783):0.35790912122820057,5:0.7579863903928789):0.45725738939310523):0.431956498918902,((8:0.5765841023760027,13:0.5765841023760027):0.348247441404577,7:0.9248315437805796):0.7223687349243064):0.4046408958345524,(((12:0.8845521974333515,4:0.8845521974333515):1.0527422514180893,10:1.9372944488514408):0.06358625126820061,(9:1.1473870331301665,(11:0.8296662958391744,3:0.8296662958391744):0.31772073729099215):0.8534936669894748):0.05096047441979712):0.0;
tree STATE_673000 = (((6:1.1047386532571681,((1:0.30997477254634453,2:0.30997477254634453):0.38288580418337537,5:0.6928605767297199):0.41187807652744823):0.4749961442057271,((8:0.6898746708681026,13:0.6898746708681026):0.30130417285595634,7:0.991178843724059):0.5885559537388363):0.4935978166961543,((9:1.2071056352181644,(11:0.8492934668352279,3:0.8492934668352279):0.3578121683829365):0.8436417415054385,(10:2.0444955977776282,(12:0.9866632198273073,4:0.9866632198273073):1.057832377950321):0.006251778945974618):0.022585237435446714):0.0;
tree STATE_674000 = (((6:1.2070478116215693,((1:0.4002674712293763,2:0.4002674712293763):0.35472855139933684,5:0.7549960226287131):0.45205178899285614):0.4928626513957173,((8:0.681572265147663,13:0.681572265147663):0.2626172369593074,7:0.9441895021069704):0.7557209609103162):0.45024008529602777,((9:1.353707253216252,(11:0.9883244210011254,3:0.9883244210011254):0.3653828322151266):0.7883609225133172,(10:2.0911370709631494,(12:1.0519667801361343,4:1.0519667801361343):1.039170290827015):0.05093110476641982):0.008082372583745112):0.0;
tree STATE_675000 = (((9:1.1498194893695741,(11:0.8520140921061768,3:0.8520140921061768):0.2978053972633973):0.9664966094230261,10:2.1163160987926):0.023902377695586896,(((6:1.1550339723839333,((1:0.3841531730870248,2:0.3841531730870248):0.34336990394902855,5:0.7275230770360533):0.42751089534788):0.4313025129432706,((8:0.6130316952493094,13:0.6130316952493094):0.24564045728135597,7:0.8586721525306654):0.7276643327965385):0.523764755773195,(12:1.001362666393482,4:1.001362666393482):1.108738574706917):0.0301172353877881):0.0;
tree STATE_676000 = (((12:0.8775202030979289,4:0.8775202030979289):1.224169757702053,((9:1.265579098909639,(11:0.8079721369118384,3:0.8079721369118384):0.4576069619978005):0.7878538368448336,10:2.0534329357544725):0.048257025045509216):0.04060311772430847,((6:1.1899051715337996,((1:0.35567005690115794,2:0.35567005690115794):0.36478844468212124,5:0.7204585015832792):0.4694466699505204):0.44386996609603324,((8:0.6978600471948789,13:0.6978600471948789):0.28734596912698096,7:0.9852060163218599):0.648569121307973):0.5085179408944573):0.0;
tree STATE_677000 = ((9:1.211978807496427,(11:0.878539703168969,3:0.878539703168969):0.33343910432745805):0.9461933563943579,((((6:1.1944174439769313,((1:0.33822470628088386,2:0.33822470628088386):0.3280579977117446,5:0.6662827039926285):0.5281347399843028):0.44973102437316825,((8:0.6473270882950802,13:0.6473270882950802):0.31053670318970406,7:0.9578637914847843):0.6862846768653152):0.45399342363148465,10:2.098141891981584):0.05745540237499691,(12:0.9764502480973433,4:0.9764502480973433):1.1791470462592377):0.0025748695342038275):0.0;
tree STATE_678000 = ((9:1.2967865573982467,(11:0.8363467827074725,3:0.8363467827074725):0.46043977469077413):0.8280617397698293,((((6:1.2050771879451911,((1:0.41019342389063396,2:0.41019342389063396):0.3602288630187792,5:0.7704222869094132):0.434654901035778):0.40389486087881266,((8:0.688950563737739,13:0.688950563737739):0.23940852891279685,7:0.9283590926505358):0.680612956173468):0.49888453700925717,(12:0.8870721791977011,4:0.8870721791977011):1.22078440663556):0.010306562984819578,10:2.1181631488180805):0.006685148349995451):0.0;
tree STATE_679000 = (((6:1.1305732857728308,((1:0.2996226536752358,2:0.2996226536752358):0.3627425536332254,5:0.6623652073084612):0.4682080784643696):0.40860410714658313,((8:0.7048587005766271,13:0.7048587005766271):0.26166437778500184,7:0.966523078361629):0.5726543145577849):0.5101514600654111,((9:1.2171339844278646,(11:0.8137421969778889,3:0.8137421969778889):0.4033917874499757):0.7654853802573078,(10:1.9809256995167341,(12:0.8677969144168163,4:0.8677969144168163):1.1131287850999179):0.0016936651684382742):0.06670948829965262):0.0;
tree STATE_680000 = (((6:1.2092723927925946,((1:0.4326925058306813,2:0.4326925058306813):0.4085051222602154,5:0.8411976280908967):0.36807476470169787):0.46899052441993705,((8:0.6080334979260007,13:0.6080334979260007):0.37945445260116084,7:0.9874879505271615):0.6907749666853701):0.5412412151985875,((9:1.2868100929606872,(11:0.8598418651763122,3:0.8598418651763122):0.42696822778437493):0.8675362608508168,((12:0.9722972123227043,4:0.9722972123227043):1.133158076098167,10:2.1054552884208713):0.048891065390632704):0.06515777859961513):0.0;
tree STATE_681000 = ((10:2.0953726634690506,(9:1.2977563310902742,(11:0.888987059476751,3:0.888987059476751):0.40876927161352317):0.7976163323787764):0.049619500224392876,(((6:1.1676277675207702,((1:0.4280353253615202,2:0.4280353253615202):0.3000249137987493,5:0.7280602391602695):0.4395675283605007):0.5207789520104524,((8:0.661820993539508,13:0.661820993539508):0.31873791684719643,7:0.9805589103867044):0.7078478091445183):0.4464636015133596,(12:0.9082313690274874,4:0.9082313690274874):1.2266389520170948):0.010121842648861179):0.0;
tree STATE_682000 = (((6:1.1872235181163544,((1:0.37645181333118244,2:0.37645181333118244):0.35327763087049285,5:0.7297294442016753):0.4574940739146791):0.42229757219407804,((8:0.5873479226409098,13:0.5873479226409098):0.3409930498476752,7:0.928340972488585):0.6811801178218474):0.48815110457927524,((10:2.0508897712467684,(9:1.2673238250729995,(11:0.8567689206663898,3:0.8567689206663898):0.4105549044066097):0.783565946173769):0.008378615055220529,(12:1.0086372390908707,4:1.0086372390908707):1.0506311472111183):0.038403808587718746):0.0;
tree STATE_683000 = (((6:1.1345452574129373,((1:0.37952290769298663,2:0.37952290769298663):0.4319487009875868,5:0.8114716086805734):0.3230736487323639):0.3501117972013217,((8:0.6160171603967534,13:0.6160171603967534):0.3208803194285903,7:0.9368974798253437):0.5477595747889153):0.608271176633097,((10:2.0112930832262848,(9:1.3184819504316168,(11:0.7393401482062992,3:0.7393401482062992):0.5791418022253175):0.692811132794668):0.0679169240652957,(12:0.9629532857499832,4:0.9629532857499832):1.1162567215415973):0.0137182239557756):0.0;
tree STATE_684000 = (((6:1.1065546003547255,((1:0.3744645083229547,2:0.3744645083229547):0.3728643110792273,5:0.747328819402182):0.35922578095254354):0.4515403989290734,((8:0.6223277958486367,13:0.6223277958486367):0.24279052209499363,7:0.8651183179436304):0.6929766813401685):0.6207715290963907,((10:2.057297235974869,(9:1.274027513296216,(11:0.9228611015303079,3:0.9228611015303079):0.3511664117659081):0.7832697226786531):0.041386371280601075,(12:1.053311282467233,4:1.053311282467233):1.0453723247882372):0.08018292112471936):0.0;
tree STATE_685000 = (((6:1.2138340688109035,((1:0.4551204139503085,2:0.4551204139503085):0.35413023991229003,5:0.8092506538625985):0.40458341494830496):0.4452916232303594,((8:0.7190687220250791,13:0.7190687220250791):0.2463690549005242,7:0.9654377769256033):0.6936879151156596):0.5534495085873519,((10:2.12795554233607,(12:1.019783391508923,4:1.019783391508923):1.108172150827147):0.024587180601787217,(9:1.2906314369779355,(11:0.9205569935114668,3:0.9205569935114668):0.37007444346646867):0.8619112859599216):0.0600324776907577):0.0;
tree STATE_686000 = (((6:1.1587622862624785,((1:0.40485608458432687,2:0.40485608458432687):0.37308460923946607,5:0.7779406938237929):0.3808215924386855):0.42424602679472123,((8:0.6526637039783426,13:0.6526637039783426):0.2476005692312414,7:0.900264273209584):0.6827440398476157):0.5540908494981438,((10:2.0853816570481554,(12:0.853699700601796,4:0.853699700601796):1.2316819564463595):0.03604685858678369,(9:1.2457809255424168,(11:0.8477715378715919,3:0.8477715378715919):0.39800938767082494):0.8756475900925222):0.01567064692040443):0.0;
tree STATE_687000 = (((6:1.1854151579075953,((1:0.41987550375285076,2:0.41987550375285076):0.35361246134028,5:0.7734879650931308):0.41192719281446455):0.4101972758280561,((8:0.7088497615670329,13:0.7088497615670329):0.3134966369327937,7:1.0223463984998267):0.5732660352358248):0.42731000677359754,((10:1.9244954389706515,(12:0.9141371348282716,4:0.9141371348282716):1.0103583041423798):0.03608329325825865,(9:1.1855405086768127,(11:0.9009737121000688,3:0.9009737121000688):0.2845667965767439):0.7750382235520974):0.06234370828033886):0.0;
tree STATE_688000 = (((6:1.0971438931721997,((1:0.34275374853342494,2:0.34275374853342494):0.36359977976845076,5:0.7063535283018757):0.39079036487032404):0.4147151753693459,((8:0.6823522052843225,13:0.6823522052843225):0.3441047355669762,7:1.0264569408512987):0.48540212769024693):0.6180832964567711,((10:2.064090301815118,(12:0.9361232430426973,4:0.9361232430426973):1.1279670587724206):0.03152064495421447,(9:1.2553873915811558,(11:0.902350554639916,3:0.902350554639916):0.3530368369412398):0.8402235551881767):0.03433141822898422):0.0;
tree STATE_689000 = (((6:1.1878956802548322,((1:0.34899458668851047,2:0.34899458668851047):0.39483366426989,5:0.7438282509584004):0.4440674292964317):0.4406532954296378,((8:0.7231371464037059,13:0.7231371464037059):0.11960229479789486,7:0.8427394412016007):0.7858095344828693):0.5427653084035948,((9:1.210590870805724,(11:0.944094402639275,3:0.944094402639275):0.266496468166449):0.9393656867112881,((12:1.0378247542543606,4:1.0378247542543606):1.050072872760259,10:2.0878976270146197):0.06205893050239242):0.021357726571052726):0.0;
tree STATE_690000 = (((6:1.130722572840489,((1:0.4086306032222915,2:0.4086306032222915):0.279434194530223,5:0.6880647977525145):0.44265777508797455):0.4535648311150198,((8:0.6133240656857618,13:0.6133240656857618):0.29167539458412817,7:0.90499946026989):0.6792879436856188):0.6018007698960766,((9:1.3490135257079052,(11:0.8087116030814373,3:0.8087116030814373):0.5403019226264679):0.7509205447820191,((12:0.9622725808674978,4:0.9622725808674978):1.1356782794624296,10:2.0979508603299273):0.0019832101599970287):0.08615410336166107):0.0;
tree STATE_691000 = (((6:1.1687438528052714,((1:0.3052683480632395,2:0.3052683480632395):0.3257011912953263,5:0.6309695393585658):0.5377743134467056):0.40370482890211856,((8:0.6752680121272449,13:0.6752680121272449):0.2209292754174006,7:0.8961972875446454):0.6762513941627445):0.5445444189498045,((9:1.3195164941796516,(11:0.82931657788094,3:0.82931657788094):0.4901999162987115):0.7385935761923239,((12:1.0727932095565116,4:1.0727932095565116):0.9313030969975253,10:2.004096306554037):0.05401376381793854):0.05888303028521902):0.0;
tree STATE_692000 = (((9:1.202526959601305,(11:0.8709822811353621,3:0.8709822811353621):0.33154467846594293):0.8474463839218613,((12:0.9122315849116639,4:0.9122315849116639):1.1325899356536704,10:2.044821520565334):0.0051518229578322305):0.015354068252773967,((6:1.08956237511275,((1:0.3118306335950703,2:0.3118306335950703):0.39552333597253203,5:0.7073539695676023):0.38220840554514757):0.45615171560057366,((8:0.638663265423442,13:0.638663265423442):0.2811644692737839,7:0.9198277346972259):0.6258863560160977):0.5196133210626168):0.0;
tree STATE_693000 = (((9:1.2710224220833515,(11:0.8094147092369877,3:0.8094147092369877):0.4616077128463638):0.8095344313968857,((12:0.906993887843176,4:0.906993887843176):1.1720021754993357,10:2.0789960633425117):0.0015607901377254763):0.009138765928624615,((6:1.0963721980267649,((1:0.36117164643119853,2:0.36117164643119853):0.38514961273252407,5:0.7463212591637226):0.3500509388630423):0.5418149342286538,((8:0.5188620691142944,13:0.5188620691142944):0.32396152238222353,7:0.842823591496518):0.7953635407589007):0.45150848715344316):0.0;
tree STATE_694000 = (((9:1.256376005873678,(11:0.9431456092687563,3:0.9431456092687563):0.3132303966049216):0.9070458045119945,((12:1.0862386070985333,4:1.0862386070985333):1.0514010846813877,10:2.137639691779921):0.025782118605751414):0.018486550338792096,((6:1.266520429385173,((1:0.43216777327564165,2:0.43216777327564165):0.4145226482188861,5:0.8466904214945278):0.4198300078906453):0.412169428741918,((8:0.5984645346122736,13:0.5984645346122736):0.28082152937198057,7:0.8792860639842541):0.7994037941428369):0.5032185025973734):0.0;
tree STATE_695000 = ((10:2.1414060872239675,((9:1.250190334234998,(11:0.8545869325663507,3:0.8545869325663507):0.3956034016686474):0.8817852597372171,(12:1.0669943062712917,4:1.0669943062712917):1.0649812877009235):0.009430493251752381):0.0674615306469093,((6:1.062078060842028,((1:0.41237081710894286,2:0.41237081710894286):0.3119908349580609,5:0.7243616520670038):0.3377164087750242):0.4705007812159576,((8:0.7170420754813289,13:0.7170420754813289):0.3107849392522819,7:1.0278270147336108):0.5047518273243747):0.6762887758128913):0.0;
tree STATE_696000 = ((((9:1.2911825600361253,(11:0.8993883524579872,3:0.8993883524579872):0.3917942075781381):0.7940685980841435,10:2.085251158120269):0.015756569119187436,(12:0.9199297287786683,4:0.9199297287786683):1.181077998460788):0.03904376172610924,((6:1.0781374264412709,((1:0.35295980285453366,2:0.35295980285453366):0.3831068084727285,5:0.7360666113272621):0.3420708151140087):0.5289027056140851,((8:0.5345714473217711,13:0.5345714473217711):0.24977966296645737,7:0.7843511102882285):0.8226890217671275):0.5330113569102095):0.0;
tree STATE_697000 = ((((9:1.335895560732817,(11:0.762971246878116,3:0.762971246878116):0.5729243138547009):0.8321300905306517,10:2.1680256512634686):0.08245610162834582,(12:1.017211785263492,4:1.017211785263492):1.2332699676283223):0.01947072302070385,((6:1.193326041496721,((1:0.3446538005331226,2:0.3446538005331226):0.3396808633784591,5:0.6843346639115817):0.5089913775851393):0.498156858509057,((8:0.6247139840842351,13:0.6247139840842351):0.27767481974508557,7:0.9023888038293206):0.7890940961764574):0.5784695759067402):0.0;
tree STATE_698000 = ((((9:1.2976045507567138,(11:0.9286494911105694,3:0.9286494911105694):0.3689550596461444):0.7380541615266965,10:2.03565871228341):0.016444730813437225,(12:0.9500985135784568,4:0.9500985135784568):1.1020049295183907):0.025559674164665758,((6:1.0400490253706542,((1:0.2997882243872016,2:0.2997882243872016):0.2864958295000852,5:0.5862840538872868):0.4537649714833675):0.5860344511241793,((8:0.5975640691710901,13:0.5975640691710901):0.3450450571059215,7:0.9426091262770115):0.683474350217822):0.45157964076667967):0.0;
tree STATE_699000 = (((10:2.103446665097711,(12:1.0444388268781075,4:1.0444388268781075):1.0590078382196035):0.013166782773080588,(9:1.2016737273019107,(11:0.7139899750243254,3:0.7139899750243254):0.4876837522775853):0.914939720568881):0.030981700306924598,((6:1.2268364900722122,((1:0.4114870570256841,2:0.4114870570256841):0.3308844271626641,5:0.7423714841883482):0.484465005883864):0.38355289936278814,((8:0.6829375144290596,13:0.6829375144290596):0.2490241304539652,7:0.9319616448830248):0.6784277445519755):0.5372057587427159):0.0;
tree STATE_700000 = (((6:1.130292969692922,((1:0.43192798871343535,2:0.43192798871343535):0.3573499388759897,5:0.789277927589425):0.341015042103497):0.5706485401643271,((8:0.7096883981715109,13:0.7096883981715109):0.19481592756218513,7:0.904504325733696):0.7964371841235531):0.43052824951890134,(10:2.1116531436578008,((9:1.2129993887022523,(11:0.8466110260006903,3:0.8466110260006903):0.36638836270156205):0.8824754879537269,(12:1.0005684887499868,4:1.0005684887499868):1.0949063879059924):0.016178267001821567):0.019816615718349695):0.0;
tree STATE_701000 = (((6:1.104225396162318,((1:0.35734466543803084,2:0.35734466543803084):0.29392940659609773,5:0.6512740720341286):0.4529513241281895):0.42391314755875076,((8:0.674753165708904,13:0.674753165708904):0.33003129246837914,7:1.0047844581772831):0.5233540855437857):0.5307139685174467,((9:1.2075456748865545,(11:0.7626809618187403,3:0.7626809618187403):0.44486471306781417):0.8384256671470618,(10:2.0446665590694533,(12:0.946483798613338,4:0.946483798613338):1.0981827604561154):0.0013047829641630315):0.012881170204899206):0.0;
tree STATE_702000 = (((6:1.1750610808921442,((1:0.357703319151877,2:0.357703319151877):0.38456490347673006,5:0.742268222628607):0.4327928582635372):0.5811108270453107,((8:0.6192192137721533,13:0.6192192137721533):0.2866251135072293,7:0.9058443272793826):0.8503275806580723):0.46629589116723413,((9:1.264004599583953,(11:0.8290978260709911,3:0.8290978260709911):0.4349067735129619):0.9281243648235886,(10:2.0678469066570475,(12:0.9054871242172083,4:0.9054871242172083):1.162359782439839):0.12428205775049417):0.030338834697147377):0.0;
tree STATE_703000 = (((6:1.1462588082102807,((1:0.36692708780418704,2:0.36692708780418704):0.3442564305545798,5:0.7111835183587668):0.4350752898515139):0.3974829131181761,((8:0.6159073519453727,13:0.6159073519453727):0.2822813723533848,7:0.8981887242987575):0.6455529970296993):0.6170029905504935,((9:1.3186629435264756,(11:0.937790325747313,3:0.937790325747313):0.3808726177791626):0.772855534698816,(10:1.9388213373574037,(12:0.935120959542383,4:0.935120959542383):1.0037003778150209):0.15269714086788788):0.06922623365365865):0.0;
tree STATE_704000 = (((6:1.1751838699561519,((1:0.48968096177768217,2:0.48968096177768217):0.30498485898960104,5:0.7946658207672832):0.38051804918886867):0.45880641351235574,((8:0.6383100485856387,13:0.6383100485856387):0.2963843783402773,7:0.934694426925916):0.6992958565425916):0.4830840844359501,((12:0.904746984154199,4:0.904746984154199):1.1721289386636413,((9:1.2194303856001318,(11:0.8505052999197907,3:0.8505052999197907):0.3689250856803411):0.8218380742257647,10:2.0412684598258966):0.03560746299194362):0.04019844508661752):0.0;
tree STATE_705000 = (((6:1.1101860320102788,((1:0.31564061004253346,2:0.31564061004253346):0.3872316754833321,5:0.7028722855258656):0.4073137464844132):0.48527909246121337,((8:0.6954968598719018,13:0.6954968598719018):0.21130228130083673,7:0.9067991411727385):0.6886659832987536):0.5023532021957879,((12:1.0041692736052226,4:1.0041692736052226):1.0385091475602257,((9:1.2079208444151872,(11:0.8497596211848286,3:0.8497596211848286):0.3581612232303586):0.8324698031661333,10:2.0403906475813205):0.0022877735841277946):0.05513990550183179):0.0;
tree STATE_706000 = (((6:1.1138480123401007,((1:0.36429431714681526,2:0.36429431714681526):0.3922986793260633,5:0.7565929964728786):0.3572550158672221):0.4590098453657421,((8:0.6068824739154068,13:0.6068824739154068):0.27862670472168305,7:0.8855091786370899):0.6873486790687529):0.5548159710745013,((9:1.2354979473689358,(11:0.9115295344058467,3:0.9115295344058467):0.3239684129630891):0.8621718310948996,((12:0.938983871612055,4:0.938983871612055):1.1189199496484257,10:2.0579038212604805):0.03976595720335485):0.030004050316508657):0.0;
tree STATE_707000 = (((12:1.0449885593491754,4:1.0449885593491754):1.0147495256519767,((9:1.252211061049614,(11:0.861324777680993,3:0.861324777680993):0.39088628336862097):0.7271938175378778,10:1.9794048785874918):0.08033320641366037):0.047209288723100595,((6:1.1254774853905056,((1:0.4816620839217242,2:0.4816620839217242):0.27237797695878446,5:0.7540400608805087):0.37143742450999695):0.4654271450940728,((8:0.7556166763392721,13:0.7556166763392721):0.245723917880749,7:1.001340594220021):0.5895640362645573):0.5160427432396744):0.0;
tree STATE_708000 = (((12:0.8234535374297981,4:0.8234535374297981):1.2566609572880076,((9:1.289576414978251,(11:0.828496308085577,3:0.828496308085577):0.461080106892674):0.7857500922612506,10:2.0753265072395015):0.004787987478304334):0.08136830018195562,((6:1.1151592797277283,((1:0.4045301472721913,2:0.4045301472721913):0.3185213024814929,5:0.7230514497536842):0.39210782997404414):0.5117707324428367,((8:0.6660354576180485,13:0.6660354576180485):0.38096263595529645,7:1.046998093573345):0.57993191859722):0.5345527827291965):0.0;
tree STATE_709000 = ((10:2.1742737987969742,((9:1.347601323161812,(11:0.9722746471291414,3:0.9722746471291414):0.37532667603267067):0.8049777539508991,(12:1.0559261237822057,4:1.0559261237822057):1.0966529533305054):0.02169472168426312):0.010820911226346208,((6:1.126135949937596,((1:0.35600800931624854,2:0.35600800931624854):0.32507680826158936,5:0.6810848175778379):0.44505113235975813):0.43106757172424803,((8:0.6885695911165839,13:0.6885695911165839):0.251662019379276,7:0.9402316104958599):0.6169719111659842):0.6278911883614764):0.0;
tree STATE_710000 = (((6:1.1567930709436873,((1:0.3362919403860359,2:0.3362919403860359):0.3393909945453954,5:0.6756829349314313):0.48111013601225605):0.37835372565607894,((8:0.6658731054135515,13:0.6658731054135515):0.2622068472176563,7:0.9280799526312078):0.6070668439685585):0.4993424871305421,((10:2.0101532136741014,(9:1.2579794666784059,(11:0.7329912221548635,3:0.7329912221548635):0.5249882445235424):0.7521737469956955):0.0013916673596465756,(12:0.9261492456942916,4:0.9261492456942916):1.0853956353394563):0.022944402696560395):0.0;
tree STATE_711000 = (((6:1.1888649566206702,((1:0.38317660250123725,2:0.38317660250123725):0.3731521868279762,5:0.7563287893292134):0.4325361672914567):0.4197906113840073,((8:0.6327834354507239,13:0.6327834354507239):0.3022572980428879,7:0.9350407334936118):0.6736148345110656):0.4886578022213872,((10:2.049606297072691,(9:1.2100759170539066,(11:0.808447689604233,3:0.808447689604233):0.40162822744967364):0.8395303800187845):5.723032993718569E-4,(12:0.8975193678536447,4:0.8975193678536447):1.1526592325184182):0.04713476985400167):0.0;
tree STATE_712000 = (((6:1.1450306859501176,((1:0.4119998852241822,2:0.4119998852241822):0.39483597067293186,5:0.806835855897114):0.33819483005300355):0.45167474049409817,((8:0.6894787514999263,13:0.6894787514999263):0.20742154975980498,7:0.8969003012597313):0.6998051251844845):0.5986578386148838,((10:2.15048776439673,(9:1.2287219249646626,(11:0.8374176859138743,3:0.8374176859138743):0.39130423905078826):0.9217658394320674):0.02525763509719603,(12:0.9843549421206719,4:0.9843549421206719):1.191390457373254):0.01961786556517353):0.0;
tree STATE_713000 = (((6:1.0768911809017623,((1:0.33779220511144803,2:0.33779220511144803):0.43632824300991657,5:0.7741204481213646):0.3027707327803977):0.38918025986461524,((8:0.4930693141565237,13:0.4930693141565237):0.3286540339877337,7:0.8217233481442574):0.6443480926221201):0.6097517297307564,((10:2.0569169692575353,(9:1.2536485377696363,(11:0.955713440149499,3:0.955713440149499):0.29793509762013726):0.8032684314878991):7.759031489413815E-4,(12:0.9460055477897148,4:0.9460055477897148):1.1116873246167618):0.01813029809065725):0.0;
tree STATE_714000 = (((6:1.0349205865370315,((1:0.34978810736925287,2:0.34978810736925287):0.24680220839759498,5:0.5965903157668478):0.4383302707701836):0.4283614008394667,((8:0.6940136604223999,13:0.6940136604223999):0.2786413006164442,7:0.9726549610388441):0.4906270263376541):0.6766984687814479,((10:2.100072548676157,(9:1.3557079465616355,(11:0.8879539253827964,3:0.8879539253827964):0.46775402117883913):0.7443646021145214):0.027881959763360165,(12:1.0176757049468075,4:1.0176757049468075):1.1102788034927096):0.01202594771842902):0.0;
tree STATE_715000 = (((6:1.153897253391725,((1:0.3863084790518416,2:0.3863084790518416):0.3470876864128025,5:0.7333961654646441):0.42050108792708096):0.5279673703211343,((8:0.6570776980647051,13:0.6570776980647051):0.3066491549161028,7:0.9637268529808078):0.7181377707320515):0.3980356232540003,((10:2.067744767379888,(12:1.0890158857089345,4:1.0890158857089345):0.9787288816709534):0.002824483140583478,(9:1.2956846273255018,(11:0.9073058098053816,3:0.9073058098053816):0.38837881752012027):0.7748846231949695):0.009330996446388351):0.0;
tree STATE_716000 = (((6:1.0710031551426364,((1:0.38745614892928415,2:0.38745614892928415):0.33143286695872465,5:0.7188890158880088):0.35211413925462764):0.46447260735032336,((8:0.6778327483386313,13:0.6778327483386313):0.21740566003484552,7:0.8952384083734768):0.640237354119483):0.5642013995142752,((10:2.0857509681455886,(12:0.9601182001504632,4:0.9601182001504632):1.1256327679951252):2.6026161771497414E-4,(9:1.2190135333463294,(11:0.7420981360132823,3:0.7420981360132823):0.4769153973330471):0.8669976964169741):0.013665932243931422):0.0;
tree STATE_717000 = (((6:1.2428389181187776,((1:0.32064581298606776,2:0.32064581298606776):0.455871953993191,5:0.7765177669792588):0.4663211511395188):0.4137685608599557,((8:0.7628031628021541,13:0.7628031628021541):0.2404249477950735,7:1.0032281105972276):0.6533793683815057):0.478223629087811,((10:2.0985109468742205,(12:1.0816715111877342,4:1.0816715111877342):1.0168394356864863):0.005411815752051297,(9:1.2410142623777674,(11:0.9499837443654972,3:0.9499837443654972):0.2910305180122702):0.8629085002485044):0.030908345440272544):0.0;
tree STATE_718000 = (((6:1.0680157739234168,((1:0.37278228924436835,2:0.37278228924436835):0.3363668331488043,5:0.7091491223931726):0.3588666515302442):0.5012348068153758,((8:0.5980085696217264,13:0.5980085696217264):0.35037473965686017,7:0.9483833092785866):0.620867271460206):0.5474166874276916,((10:2.0498160431918535,(12:0.8101941746195775,4:0.8101941746195775):1.239621868572276):0.0455772917678785,(9:1.3124401004311816,(11:0.8439405231007775,3:0.8439405231007775):0.46849957733040415):0.7829532345285504):0.021273933206752194):0.0;
tree STATE_719000 = (((6:1.1477535027890466,((1:0.4073776496706603,2:0.4073776496706603):0.31305564700440164,5:0.720433296675062):0.4273202061139847):0.5535739372971129,((8:0.7109942104697531,13:0.7109942104697531):0.421224796184102,7:1.132219006653855):0.5691084334323044):0.46446877620090454,((9:1.1306630120645336,(11:0.8164914265575569,3:0.8164914265575569):0.31417158550697666):0.9957384116613524,((12:0.949149266893333,4:0.949149266893333):1.1423433673306396,10:2.0914926342239726):0.03490878950191334):0.03939479256117817):0.0;
tree STATE_720000 = (((6:1.2061441866652673,((1:0.4165538656642065,2:0.4165538656642065):0.3501439398723001,5:0.7666978055365066):0.4394463811287608):0.37213827312120573,((8:0.6730780926943434,13:0.6730780926943434):0.28398809210760034,7:0.9570661848019437):0.6212162749845294):0.4850119792763299,((9:1.339396496399914,(11:1.0007807977411354,3:1.0007807977411354):0.3386156986587787):0.6747855854532057,((12:0.9272437642927166,4:0.9272437642927166):1.0559002713686771,10:1.9831440356613939):0.0310380461917259):0.04911235720968321):0.0;
tree STATE_721000 = (((6:1.0823547840139933,((1:0.30816117731124804,2:0.30816117731124804):0.42011726703075003,5:0.7282784443419981):0.35407633967199525):0.46267811908979484,((8:0.6086031100813388,13:0.6086031100813388):0.2295450175376561,7:0.8381481276189949):0.7068847754847932):0.5685302536067889,((9:1.294885296863848,(11:0.9278660965645706,3:0.9278660965645706):0.36701920029927737):0.7698199134811516,((12:0.9290600901417454,4:0.9290600901417454):1.099021596543655,10:2.0280816866854003):0.03662352365959931):0.04885794636557739):0.0;
tree STATE_722000 = (((6:1.1254432255841724,((1:0.33294622180184746,2:0.33294622180184746):0.33440075162715127,5:0.6673469734289987):0.4580962521551737):0.4260157928018533,((8:0.5519003662105084,13:0.5519003662105084):0.3265521342494726,7:0.878452500459981):0.6730065179260447):0.607022589973323,((9:1.1973890967918874,(11:0.8830399173588118,3:0.8830399173588118):0.3143491794330756):0.957205072254143,((12:0.9866858319645466,4:0.9866858319645466):1.163527673630678,10:2.1502135055952247):0.004380663450805677):0.003887439313318364):0.0;
tree STATE_723000 = (((6:1.1501461279398963,((1:0.3359760798655883,2:0.3359760798655883):0.30577613713048224,5:0.6417522169960705):0.5083939109438258):0.45117014894001084,((8:0.6437282425986817,13:0.6437282425986817):0.3618885467607458,7:1.0056167893594274):0.5956994875204797):0.568347857306331,((9:1.356175830470708,(11:0.9035768298250928,3:0.9035768298250928):0.4525990006456153):0.763976465515221,(10:2.055305484240118,(12:1.0698625134101796,4:1.0698625134101796):0.9854429708299384):0.0648468117458112):0.04951183820030902):0.0;
tree STATE_724000 = (((10:2.045376101950532,(12:0.9252077427023409,4:0.9252077427023409):1.1201683592481912):0.02190007034072705,(9:1.250452545667936,(11:0.8682805276815493,3:0.8682805276815493):0.3821720179863868):0.8168236266233231):0.010282089917538428,((6:1.1754696884400384,((1:0.44399761170369023,2:0.44399761170369023):0.2894952342945245,5:0.7334928459982147):0.44197684244182367):0.4182534374269773,((8:0.6074459273892412,13:0.6074459273892412):0.24425314933432718,7:0.8516990767235684):0.7420240491434473):0.4838351363417819):0.0;
tree STATE_725000 = (((6:1.145457658488534,((1:0.3748855613326578,2:0.3748855613326578):0.3647451832084436,5:0.7396307445411014):0.40582691394743264):0.3855233251100949,((8:0.6222369223128095,13:0.6222369223128095):0.23221144628207446,7:0.8544483685948839):0.6765326150037451):0.6437340683544377,(10:2.1319799638113226,((9:1.2606237729160334,(11:0.8532594115800872,3:0.8532594115800872):0.4073643613359462):0.8365022280323637,(12:0.8433610194896162,4:0.8433610194896162):1.253764981458781):0.034853962862925414):0.04273508814174409):0.0;
tree STATE_726000 = (((6:1.08519343680087,((1:0.40462332814439045,2:0.40462332814439045):0.3633257727795481,5:0.7679491009239385):0.31724433587693146):0.5146627576333829,((8:0.691231825944801,13:0.691231825944801):0.22440894629918196,7:0.915640772243983):0.6842154221902699):0.4961846024076342,(((9:1.2973961359629893,(11:0.9074654152987331,3:0.9074654152987331):0.38993072066425616):0.7274405305768075,(12:0.9140983672360705,4:0.9140983672360705):1.1107382993037263):0.0378428224684928,10:2.0626794890082896):0.033361307833597476):0.0;
tree STATE_727000 = (((6:1.157822545468284,((1:0.44898813502141927,2:0.44898813502141927):0.29668311518798257,5:0.7456712502094018):0.41215129525888217):0.47365556376639484,((8:0.6830277235235082,13:0.6830277235235082):0.19735574479365414,7:0.8803834683171623):0.7510946409175165):0.5145227978804872,(((9:1.2716625582697694,(11:0.8410267965929962,3:0.8410267965929962):0.4306357616767732):0.7855645034962222,(12:0.9394424963007258,4:0.9394424963007258):1.1177845654652656):0.031186597687879125,10:2.0884136594538707):0.057587247661295304):0.0;
tree STATE_728000 = (((6:1.1497037114552788,((1:0.3853463434246954,2:0.3853463434246954):0.34453428516502493,5:0.7298806285897204):0.4198230828655585):0.49083635331320896,((8:0.6036371443277466,13:0.6036371443277466):0.3956976313242001,7:0.9993347756519467):0.6412052891165411):0.5975708882444619,(((9:1.2837902824507252,(11:0.8687140151783497,3:0.8687140151783497):0.41507626727237557):0.8672204824058825,(12:1.0572541058577376,4:1.0572541058577376):1.09375665899887):0.035660951553134534,10:2.1866717164097422):0.05143923660320748):0.0;
tree STATE_729000 = (((6:1.0595574997943906,((1:0.36207293233020615,2:0.36207293233020615):0.40190652264218646,5:0.7639794549723926):0.295578044821998):0.4749261642345124,((8:0.6593347194512122,13:0.6593347194512122):0.1797498663120769,7:0.8390845857632891):0.6953990782656139):0.6214803286437147,(((9:1.3653981625901326,(11:1.0211542620402358,3:1.0211542620402358):0.34424390054989673):0.7437677114302221,(12:0.9815343175779107,4:0.9815343175779107):1.1276315564424442):0.016634541308125694,10:2.1258004153284804):0.030163577344137327):0.0;
tree STATE_730000 = (((6:1.0996890543421702,((1:0.4284266585137504,2:0.4284266585137504):0.4080962904265455,5:0.8365229489402959):0.26316610540187435):0.4809853576824119,((8:0.7156111270703213,13:0.7156111270703213):0.24670380520729318,7:0.9623149322776144):0.6183594797469677):0.5727927656998193,(((9:1.288273570623228,(11:0.8819758916622783,3:0.8819758916622783):0.4062976789609497):0.8352576453430296,(12:0.9615395489823302,4:0.9615395489823302):1.1619916669839274):0.01536952742737041,10:2.138900743393628):0.014566434330773426):0.0;
tree STATE_731000 = ((9:1.224704263514644,(11:0.9226793080305277,3:0.9226793080305277):0.30202495548411623):0.8313036043504063,(((6:1.1305302162999267,((1:0.4328659131241242,2:0.4328659131241242):0.28577110025299884,5:0.718637013377123):0.4118932029228036):0.38152327784548024,((8:0.6672396489991964,13:0.6672396489991964):0.20319790424193418,7:0.8704375532411306):0.6416159409042763):0.5349053214839785,(10:1.9485669386571853,(12:0.8784486388071142,4:0.8784486388071142):1.0701182998500711):0.09839187697220009):0.009049052235664767):0.0;
tree STATE_732000 = (((6:1.2345611663808564,((1:0.417807736813802,2:0.417807736813802):0.39831328467929994,5:0.816121021493102):0.4184401448877545):0.4886118096941192,((8:0.7185586399516536,13:0.7185586399516536):0.3124140901044704,7:1.030972730056124):0.6922002460188517):0.4298492156015177,((9:1.28347328807213,(11:0.7975562281824264,3:0.7975562281824264):0.4859170598897036):0.8500739373341655,(10:2.0528762061674017,(12:1.0233024799261052,4:1.0233024799261052):1.0295737262412965):0.08067101923889375):0.019474966270197847):0.0;
tree STATE_733000 = (((6:1.1453508598848585,((1:0.4547399604146439,2:0.4547399604146439):0.29169473611758373,5:0.7464346965322276):0.3989161633526309):0.39689270493653916,((8:0.6764096701685904,13:0.6764096701685904):0.2721252944424283,7:0.9485349646110187):0.593708600210379):0.6166777169063504,((9:1.2873803169896794,(11:0.8633709071217468,3:0.8633709071217468):0.42400940986793256):0.8495211282711035,(10:2.119651104032608,(12:1.0566633999492097,4:1.0566633999492097):1.0629877040833984):0.017250341228174815):0.02201983646696526):0.0;
tree STATE_734000 = ((((6:1.14492857437757,((1:0.4436595282551146,2:0.4436595282551146):0.30525606351114215,5:0.7489155917662568):0.3960129826113131):0.4969766377527942,((8:0.68806712355734,13:0.68806712355734):0.27009872621820674,7:0.9581658497755468):0.6837393623548174):0.5648277484930271,((12:1.0137577302585252,4:1.0137577302585252):1.1011109527398655,10:2.1148686829983907):0.09186427762500049):1.0625025329247251E-4,(9:1.2367097987042204,(11:0.771552286089133,3:0.771552286089133):0.4651575126150874):0.9701294121724633):0.0;
tree STATE_735000 = ((((6:1.1177142218493712,((1:0.38963480953118435,2:0.38963480953118435):0.30862118359272284,5:0.6982559931239072):0.419458228725464):0.4621849048980462,((8:0.7252051529971801,13:0.7252051529971801):0.21172862699659611,7:0.9369337799937763):0.6429653467536411):0.5029015223484234,((12:0.9359265565138781,4:0.9359265565138781):1.1427322565664257,10:2.078658813080304):0.0041418360155369705):0.01309652400054917,(9:1.2713261967759442,(11:0.8656667726532719,3:0.8656667726532719):0.4056594241226723):0.8245709763204458):0.0;
tree STATE_736000 = (((6:1.1202155843764332,((1:0.3183958084814472,2:0.3183958084814472):0.3764221614654958,5:0.694817969946943):0.4253976144294902):0.4280958256072147,((8:0.6298505515797017,13:0.6298505515797017):0.2964111502826555,7:0.9262617018623572):0.6220497081212907):0.5645574789352166,(10:2.0228801793928826,((9:1.2368365054617845,(11:0.8264875883851687,3:0.8264875883851687):0.4103489170766158):0.7858434859595136,(12:0.89131132931346,4:0.89131132931346):1.131368662107838):2.0018797158449786E-4):0.08998870952598192):0.0;
tree STATE_737000 = (((6:1.1863008586653527,((1:0.4252385833200887,2:0.4252385833200887):0.3772518934367217,5:0.8024904767568104):0.38381038190854233):0.4908869091239203,((8:0.6589663735806386,13:0.6589663735806386):0.2948968079383131,7:0.9538631815189517):0.7233245862703214):0.5078110562291362,((9:1.3486583875504545,(11:0.9071977210793715,3:0.9071977210793715):0.44146066647108306):0.8169012882355584,((12:1.0265627095685994,4:1.0265627095685994):1.028029463010298,10:2.0545921725788974):0.11096750320711557):0.01943914823239634):0.0;
tree STATE_738000 = (((6:1.2274994128120476,((1:0.3934644561841276,2:0.3934644561841276):0.4266760295244669,5:0.8201404857085945):0.407358927103453):0.42588437308541227,((8:0.5757054339229188,13:0.5757054339229188):0.4037669043728366,7:0.9794723382957554):0.6739114476017044):0.4646862823058924,((10:2.0890345475672714,(9:1.3744184497623038,(11:0.7858599974165897,3:0.7858599974165897):0.588558452345714):0.7146160978049676):0.008532753813903504,(12:0.9424984782635624,4:0.9424984782635624):1.1550688231176125):0.020502766822177332):0.0;
tree STATE_739000 = (((6:1.195178704213176,((1:0.3882346307422774,2:0.3882346307422774):0.4382395909265341,5:0.8264742216688115):0.3687044825443646):0.4143604948723212,((8:0.6454239231477579,13:0.6454239231477579):0.3310134518034782,7:0.9764373749512361):0.6331018241342612):0.644405593750065,((10:2.1058253117385526,(9:1.1555397952732056,(11:0.8249652854262387,3:0.8249652854262387):0.3305745098469669):0.950285516465347):0.07934752020618818,(12:0.9900261342084101,4:0.9900261342084101):1.1951466977363308):0.06877196089082149):0.0;
tree STATE_740000 = (((6:1.2344243103763677,((1:0.3352725628033984,2:0.3352725628033984):0.41515549147105596,5:0.7504280542744544):0.4839962561019133):0.42519425720525317,((8:0.6811183336751916,13:0.6811183336751916):0.40652879094114347,7:1.087647124616335):0.5719714429652858):0.5944826902958362,((10:2.1659965045801832,(9:1.2666638712503344,(11:0.8618445340591314,3:0.8618445340591314):0.404819337191203):0.8993326333298488):0.025231207630637353,(12:1.0228726027991002,4:1.0228726027991002):1.1683551094117204):0.0628735456666365):0.0;
tree STATE_741000 = (((6:1.099027832865593,((1:0.40023913162406466,2:0.40023913162406466):0.3283211595609692,5:0.7285602911850338):0.37046754168055906):0.5901906347170178,((8:0.7629551732269618,13:0.7629551732269618):0.2695404372488851,7:1.032495610475847):0.6567228571067638):0.5011917369507826,((10:2.150455726968358,(9:1.288661084259933,(11:0.9307507611896922,3:0.9307507611896922):0.35791032307024084):0.8617946427084249):0.0012997407779744563,(12:0.9274975705373485,4:0.9274975705373485):1.224257897208984):0.038654736787060884):0.0;
[truncated: 15,801,008 more chars]
