# Supplementary material for: Visualizing incompatibilities in phylogenetic trees using consensus outlines
Source: Front Bioinform. 2023 Jun 1;3:1155286. doi: 10.3389/fbinf.2023.1155286 (PMC10267324; doi:10.3389/fbinf.2023.1155286)
Supplement: Supplementary file 1 [file DataSheet1.ZIP › figure2-gene-trees.tre]

((((Nymphaea_alba_KU234277:0.00000100000050002909	Nymphaea_alba_NC_006050:0.00000100000050002909):0.00000100000050002909	((((((Nuphar_longifolia_MH050795:0.00000100000050002909	Nuphar_shimadae_MH050797:0.00000100000050002909):0.00000100000050002909	Nuphar_pumila_MH050796:0.00000100000050002909):0.00000100000050002909	Nuphar_advena_NC_008788:0.00000100000050002909):0.00000100000050002909	(Barclaya_kunstleri_KY392762:0.00000100000050002909	Barclaya_longifolia_KY284156:0.00000100000050002909):0.00417264661542389188):0.00418449584058044801	Euryale_ferox_KY392765:0.00418697184448103398):0.00000100000050002909	(((Nymphaea_ampla_KU189255:0.00000100000050002909	Victoria_cruziana_KY001813:0.00000100000050002909):0.00000100000050002909	Nymphaea_jamesoniana_NC_031826:0.00000100000050002909):0.00000100000050002909	Nymphaea_mexicana_NC_024542:0.00000100000050002909):0.00000100000050002909):0.00419806227909888790):0.00991527993987945631	(Trithuria_filamentosa_KF696682:0.00000100000050002909	Trithuria_inconspicua_NC_020372:0.00000100000050002909):0.05554738256642383770):0.00282965698912218677	Brasenia_schreberi_NC_031343:0.00861691610289301926	Cabomba_caroliniana_KT705317:0.00862395656657759246):0.0;
(((Trithuria_filamentosa_KF696682:0.00157922591298169379	Trithuria_inconspicua_NC_020372:0.00000100000050002909):0.28516193447634541336	(((Barclaya_longifolia_KY284156:0.00843924116580643639	Barclaya_kunstleri_KY392762:0.00708215558246546532):0.00712756704693584021	((Nymphaea_jamesoniana_NC_031826:0.00416521733907814027	(Nymphaea_ampla_KU189255:0.00763500544478631568	(Euryale_ferox_KY392765:0.00486795642371530037	Victoria_cruziana_KY001813:0.00769557688631949260):0.00347924219090372166):0.00000100000050002909):0.00069295036783076607	(Nymphaea_mexicana_NC_024542:0.00278904272174700357	(Nymphaea_alba_KU234277:0.00000100000050002909	Nymphaea_alba_NC_006050:0.00000100000050002909):0.00000100000050002909):0.00138675875098210884):0.00835588925159298258):0.01146211616997957518	((Nuphar_shimadae_MH050797:0.00069049943433786636	Nuphar_pumila_MH050796:0.00000100000050002909):0.00069498709663872425	(Nuphar_advena_NC_008788:0.00000100000050002909	Nuphar_longifolia_MH050795:0.00000100000050002909):0.00068474217968979322):0.00863725006823177349):0.00632587668728142819):0.03532668344263292792	Brasenia_schreberi_NC_031343:0.00681775108418080766	Cabomba_caroliniana_KT705317:0.03174391885187164558):0.0;
(Brasenia_schreberi_NC_031343:0.00759620021638102508	(((Nuphar_advena_NC_008788:0.00000100000050002909	Nuphar_longifolia_MH050795:0.00000100000050002909):0.00542893688127218076	(Nuphar_shimadae_MH050797:0.00000100000050002909	Nuphar_pumila_MH050796:0.00000100000050002909):0.00108484638503862185):0.00573737187237321165	(((((Nymphaea_alba_KU234277:0.00000100000050002909	Nymphaea_alba_NC_006050:0.00000100000050002909):0.00324959807126424171	Nymphaea_mexicana_NC_024542:0.00000100000050002909):0.00329891126102493633	(Nymphaea_ampla_KU189255:0.00324151346462737359	((Victoria_cruziana_KY001813:0.00593232169727940951	Euryale_ferox_KY392765:0.00293075986499623806):0.00315290286771315303	Nymphaea_jamesoniana_NC_031826:0.00428500407013713940):0.00115497552781811444):0.00103462502457964708):0.00819841795813632500	(Barclaya_longifolia_KY284156:0.00775477709872643070	Barclaya_kunstleri_KY392762:0.00542213740338802659):0.01316598002297189596):0.00330441546177996561	(Trithuria_inconspicua_NC_020372:0.00089626226625081685	Trithuria_filamentosa_KF696682:0.00120349540029165742):0.21439574365128044597):0.00330131472930543686):0.01707118726735680145	Cabomba_caroliniana_KT705317:0.02811054795666478520):0.0;
((((Trithuria_filamentosa_KF696682:0.00158479322463094419	Trithuria_inconspicua_NC_020372:0.00136135847782766569):0.14656733492965570709	((Nuphar_shimadae_MH050797:0.00000100000050002909	Nuphar_pumila_MH050796:0.00000100000050002909):0.00000100000050002909	(Nuphar_longifolia_MH050795:0.00000100000050002909	Nuphar_advena_NC_008788:0.00000100000050002909):0.00144903804213462016):0.00142700531318093004):0.00129949559136752278	((((Nymphaea_mexicana_NC_024542:0.00144581880365243602	Nymphaea_jamesoniana_NC_031826:0.00435962100405182847):0.00000100000050002909	(Nymphaea_alba_NC_006050:0.00000100000050002909	(Nymphaea_alba_KU234277:0.00144867072047254707	Nymphaea_ampla_KU189255:0.00289883299932999945):0.00000100000050002909):0.00000100000050002909):0.00145101885913630929	(Victoria_cruziana_KY001813:0.00435589253756568477	Euryale_ferox_KY392765:0.00000100000050002909):0.00145112359518487959):0.00291088490595215821	(Barclaya_longifolia_KY284156:0.01173622657418377409	Barclaya_kunstleri_KY392762:0.00730130004322595422):0.00435274064344328294):0.00310416425989128424):0.01546964836395069501	Brasenia_schreberi_NC_031343:0.00270311823875304860	Cabomba_caroliniana_KT705317:0.01925384063088258699):0.0;
(((((Trithuria_filamentosa_KF696682:0.00137412277287237848	Trithuria_inconspicua_NC_020372:0.00000100000050002909):0.11556474879122226318	Nuphar_pumila_MH050796:0.00000100000050002909):0.00135265176957676827	((Nuphar_advena_NC_008788:0.00000100000050002909	Nuphar_longifolia_MH050795:0.00000100000050002909):0.00000100000050002909	Nuphar_shimadae_MH050797:0.00000100000050002909):0.00000100000050002909):0.00092067249666025902	((Barclaya_kunstleri_KY392762:0.00269452766079073197	Barclaya_longifolia_KY284156:0.00823747334178281249):0.00570803511367975764	(Nymphaea_jamesoniana_NC_031826:0.00267815694866022991	(((Nymphaea_mexicana_NC_024542:0.00000100000050002909	Nymphaea_alba_KU234277:0.00000100000050002909):0.00000100000050002909	Nymphaea_alba_NC_006050:0.00000100000050002909):0.00133184040696339694	((Euryale_ferox_KY392765:0.00133547273953668090	Nymphaea_ampla_KU189255:0.00267956803989206861):0.00000100000050002909	Victoria_cruziana_KY001813:0.00000100000050002909):0.00133127687642484063):0.00000100000050002909):0.00392109732574185636):0.00749748954323038730):0.01852976053072383916	Brasenia_schreberi_NC_031343:0.00368237584192954766	Cabomba_caroliniana_KT705317:0.02564751304687075059):0.0;
((((((Nymphaea_alba_KU234277:0.00000100000050002909	Nymphaea_alba_NC_006050:0.00000100000050002909):0.00066296007245892220	Nymphaea_mexicana_NC_024542:0.00066300296360457557):0.00200897794118792654	((Nymphaea_ampla_KU189255:0.00400496535787236117	(Euryale_ferox_KY392765:0.00546186399828099516	Victoria_cruziana_KY001813:0.00271173191358724773):0.00266145881711315384):0.00000100000050002909	Nymphaea_jamesoniana_NC_031826:0.00199418685490358608):0.00000100000050002909):0.01028958279207514530	(Barclaya_kunstleri_KY392762:0.00904261136566005853	Barclaya_longifolia_KY284156:0.00382159468855803198):0.00526916415592117247):0.00789372352727951178	((Trithuria_inconspicua_NC_020372:0.01006723249907659316	Trithuria_filamentosa_KF696682:0.00576818141384419919):0.12500327329582036628	((Nuphar_shimadae_MH050797:0.00000100000050002909	Nuphar_pumila_MH050796:0.00065808908359679316):0.00000100000050002909	(Nuphar_advena_NC_008788:0.00000100000050002909	Nuphar_longifolia_MH050795:0.00000100000050002909):0.00065805974310444192):0.00317584723279013340):0.00263947679236981687):0.01398597967208931730	Brasenia_schreberi_NC_031343:0.01059052488936091697	Cabomba_caroliniana_KT705317:0.02384464445169156774):0.0;
(Brasenia_schreberi_NC_031343:0.01063549155587967601	(((Nuphar_pumila_MH050796:0.00093636176034630916	Nuphar_shimadae_MH050797:0.00000100000050002909):0.00093659656340735911	(Nuphar_advena_NC_008788:0.00000100000050002909	Nuphar_longifolia_MH050795:0.00000100000050002909):0.00187325963538242154):0.00474798059294325933	((Trithuria_inconspicua_NC_020372:0.00000100000050002909	Trithuria_filamentosa_KF696682:0.00179918681225281919):0.14606636420040100544	(((Victoria_cruziana_KY001813:0.00279579122665932298	Euryale_ferox_KY392765:0.00284643087985706139):0.00281731001981650126	((Nymphaea_jamesoniana_NC_031826:0.00277575260011552914	Nymphaea_ampla_KU189255:0.00661702956053666306):0.00188428822295290854	((Nymphaea_alba_KU234277:0.00000100000050002909	Nymphaea_alba_NC_006050:0.00000100000050002909):0.00092518339235814781	Nymphaea_mexicana_NC_024542:0.00379910597133657725):0.00284252294767049557):0.00000100000050002909):0.00587130036984339146	(Barclaya_longifolia_KY284156:0.00972093603951047422	Barclaya_kunstleri_KY392762:0.00444643657621102573):0.00801317609142467545):0.00867478713867123573):0.00071311547214353884):0.01620149191206531405	Cabomba_caroliniana_KT705317:0.02381339805430331483):0.0;
((((Trithuria_filamentosa_KF696682:0.00000100000050002909	Trithuria_inconspicua_NC_020372:0.00000100000050002909):0.07278936643524538952	(((Nymphaea_jamesoniana_NC_031826:0.00159918504005749198	(Nymphaea_mexicana_NC_024542:0.00818427651840665168	(Nymphaea_alba_NC_006050:0.00000100000050002909	Nymphaea_alba_KU234277:0.00000100000050002909):0.00311876099032296333):0.00336299407180948003):0.00000100000050002909	(Euryale_ferox_KY392765:0.00000100000050002909	(Nymphaea_ampla_KU189255:0.00000100000050002909	Victoria_cruziana_KY001813:0.00000100000050002909):0.00000100000050002909):0.00000100000050002909):0.01552088319387905091	(Barclaya_longifolia_KY284156:0.01017089140257648218	Barclaya_kunstleri_KY392762:0.00314367728869712837):0.00524190677966302355):0.00295740069764740187):0.00000100000050002909	((Nuphar_pumila_MH050796:0.00000100000050002909	Nuphar_longifolia_MH050795:0.00000100000050002909):0.00000100000050002909	(Nuphar_advena_NC_008788:0.00000100000050002909	Nuphar_shimadae_MH050797:0.00000100000050002909):0.00000100000050002909):0.00323044176732790360):0.00697952313853556806	Brasenia_schreberi_NC_031343:0.00797476373295536931	Cabomba_caroliniana_KT705317:0.02619287541353132118):0.0;
(Brasenia_schreberi_NC_031343:0.00908092489879315859	((Barclaya_longifolia_KY284156:0.00575046410278718095	Barclaya_kunstleri_KY392762:0.00368077342874643726):0.00707389133526842989	(((Trithuria_inconspicua_NC_020372:0.00000100000050002909	Trithuria_filamentosa_KF696682:0.00000100000050002909):0.12946349199977735811	((Nuphar_shimadae_MH050797:0.00000100000050002909	Nuphar_pumila_MH050796:0.00000100000050002909):0.00255979796672781449	(Nuphar_advena_NC_008788:0.00000100000050002909	Nuphar_longifolia_MH050795:0.00000100000050002909):0.00265700542645629740):0.00506124708687519676):0.00223242577163260559	(((Nymphaea_alba_KU234277:0.00000100000050002909	Nymphaea_alba_NC_006050:0.00000100000050002909):0.00000100000050002909	Nymphaea_mexicana_NC_024542:0.00315795895696308884):0.00103042570012704267	(Nymphaea_ampla_KU189255:0.00415242443353980046	((Euryale_ferox_KY392765:0.00104191195911561459	Nymphaea_jamesoniana_NC_031826:0.00207044268002753648):0.00000100000050002909	Victoria_cruziana_KY001813:0.00732555342890356485):0.00103193919912915582):0.00000100000050002909):0.00806434116918306083):0.00159802876916119462):0.01882301020668543379	Cabomba_caroliniana_KT705317:0.02829525326349235578):0.0;
(((Nymphaea_mexicana_NC_024542:0.00540688258241231543	(((Nymphaea_alba_KU234277:0.00000100000050002909	(Barclaya_kunstleri_KY392762:0.00000100000050002909	Nymphaea_alba_NC_006050:0.00000100000050002909):0.00000100000050002909):0.00538729492981656309	((Trithuria_filamentosa_KF696682:0.00546992688645393972	Trithuria_inconspicua_NC_020372:0.00000100000050002909):0.05676344182713675274	Barclaya_longifolia_KY284156:0.00537576391591297956):0.00000100000050002909):0.00000100000050002909	(((Victoria_cruziana_KY001813:0.00000100000050002909	Euryale_ferox_KY392765:0.00000100000050002909):0.00000100000050002909	Nymphaea_ampla_KU189255:0.00000100000050002909):0.00000100000050002909	Nymphaea_jamesoniana_NC_031826:0.00000100000050002909):0.00000100000050002909):0.00000100000050002909):0.00540677762825205778	(((Nuphar_advena_NC_008788:0.00000100000050002909	Nuphar_longifolia_MH050795:0.00000100000050002909):0.00000100000050002909	Nuphar_pumila_MH050796:0.00000100000050002909):0.00000100000050002909	Nuphar_shimadae_MH050797:0.00000100000050002909):0.00540677539618741095):0.00537081986534214927	Brasenia_schreberi_NC_031343:0.01083627868777042869	Cabomba_caroliniana_KT705317:0.00000100000050002909):0.0;
(Brasenia_schreberi_NC_031343:0.00000100000050002909	(((Nymphaea_mexicana_NC_024542:0.00412127615476311909	(((Nymphaea_alba_KU234277:0.00000100000050002909	Nymphaea_alba_NC_006050:0.00000100000050002909):0.00000100000050002909	(Nymphaea_ampla_KU189255:0.00000100000050002909	Victoria_cruziana_KY001813:0.00000100000050002909):0.00000100000050002909):0.00000100000050002909	(Euryale_ferox_KY392765:0.00205911504890282735	Nymphaea_jamesoniana_NC_031826:0.00204738091333733167):0.00000100000050002909):0.00000100000050002909):0.00204410485945071344	(Barclaya_kunstleri_KY392762:0.00000100000050002909	Barclaya_longifolia_KY284156:0.00000100000050002909):0.00000100000050002909):0.00207855901639745827	(((Nuphar_longifolia_MH050795:0.00000100000050002909	(Nuphar_advena_NC_008788:0.00000100000050002909	Nuphar_shimadae_MH050797:0.00000100000050002909):0.00000100000050002909):0.00000100000050002909	Nuphar_pumila_MH050796:0.00000100000050002909):0.00192210675842204655	(Trithuria_filamentosa_KF696682:0.00000100000050002909	Trithuria_inconspicua_NC_020372:0.00201428304721696727):0.04797045709142325198):0.00218494601231048174):0.00202611161675815511	Cabomba_caroliniana_KT705317:0.00618520492364759995):0.0;
(Brasenia_schreberi_NC_031343:0.00408044637797800886	(((Nuphar_longifolia_MH050795:0.00000100000050002909	Nuphar_advena_NC_008788:0.00000100000050002909):0.00000100000050002909	(Nuphar_shimadae_MH050797:0.00000100000050002909	Nuphar_pumila_MH050796:0.00000100000050002909):0.00000100000050002909):0.00165807522749352376	(((Nymphaea_mexicana_NC_024542:0.00000100000050002909	(Nymphaea_alba_NC_006050:0.00000100000050002909	Nymphaea_alba_KU234277:0.00000100000050002909):0.00140350475995719057):0.00140992434819759934	((Nymphaea_jamesoniana_NC_031826:0.00139928803518054841	Nymphaea_ampla_KU189255:0.00139929985566534902):0.00000100000050002909	(Victoria_cruziana_KY001813:0.00420654443886566559	Euryale_ferox_KY392765:0.00282626103610206019):0.00281473432033529578):0.00139776486983731168):0.00593666370622381381	(Barclaya_kunstleri_KY392762:0.00429336589534967585	((Trithuria_filamentosa_KF696682:0.00137826625163493723	Trithuria_inconspicua_NC_020372:0.00150134150081648768):0.10740077664713856831	Barclaya_longifolia_KY284156:0.00558103690943651583):0.00154017329154881367):0.00396044519565226429):0.00142637960214988028):0.01589856430434304774	Cabomba_caroliniana_KT705317:0.02874463312319756533):0.0;
(Brasenia_schreberi_NC_031343:0.00000100000050002909	(((Nuphar_advena_NC_008788:0.00000100000050002909	Nuphar_pumila_MH050796:0.00000100000050002909):0.00000100000050002909	(Nuphar_longifolia_MH050795:0.00000100000050002909	Nuphar_shimadae_MH050797:0.00000100000050002909):0.00000100000050002909):0.00856516407499160158	(((Euryale_ferox_KY392765:0.00000100000050002909	(((Nymphaea_alba_NC_006050:0.00000100000050002909	Nymphaea_jamesoniana_NC_031826:0.00000100000050002909):0.00000100000050002909	(Victoria_cruziana_KY001813:0.00000100000050002909	(Nymphaea_alba_KU234277:0.00000100000050002909	Nymphaea_ampla_KU189255:0.00000100000050002909):0.00000100000050002909):0.00000100000050002909):0.00000100000050002909	Nymphaea_mexicana_NC_024542:0.00000100000050002909):0.00863818958142886090):0.00350332472127031771	(Trithuria_inconspicua_NC_020372:0.00000100000050002909	Trithuria_filamentosa_KF696682:0.00000100000050002909):0.11552513165881372892):0.01411726589712206624	(Barclaya_kunstleri_KY392762:0.00000100000050002909	Barclaya_longifolia_KY284156:0.00000100000050002909):0.00848589381604632556):0.00000100000050002909):0.00000100000050002909	Cabomba_caroliniana_KT705317:0.00000100000050002909):0.0;
(Brasenia_schreberi_NC_031343:0.00000100000050002909	((((Trithuria_inconspicua_NC_020372:0.00000100000050002909	Trithuria_filamentosa_KF696682:0.00000100000050002909):0.60561527725980390802	Barclaya_kunstleri_KY392762:0.00000100000050002909):0.03896162805874293922	(((Nuphar_shimadae_MH050797:0.00000100000050002909	Nuphar_advena_NC_008788:0.00000100000050002909):0.00000100000050002909	Nuphar_pumila_MH050796:0.00000100000050002909):0.00000100000050002909	Nuphar_longifolia_MH050795:0.00000100000050002909):0.00000100000050002909):0.01234788321407180069	((Nymphaea_jamesoniana_NC_031826:0.00000100000050002909	(((Nymphaea_alba_NC_006050:0.00000100000050002909	Nymphaea_alba_KU234277:0.00000100000050002909):0.00000100000050002909	(Euryale_ferox_KY392765:0.00000100000050002909	Victoria_cruziana_KY001813:0.00000100000050002909):0.00000100000050002909):0.00000100000050002909	(Nymphaea_ampla_KU189255:0.00000100000050002909	Nymphaea_mexicana_NC_024542:0.00000100000050002909):0.00000100000050002909):0.00000100000050002909):0.00000100000050002909	Barclaya_longifolia_KY284156:0.01147210924331871183):0.01251039489615349797):0.01251095377194656397	Cabomba_caroliniana_KT705317:0.04072835891944433934):0.0;
(Brasenia_schreberi_NC_031343:0.00321301553415776061	((Trithuria_inconspicua_NC_020372:0.00140203151776614960	Trithuria_filamentosa_KF696682:0.00000100000050002909):0.18511683039316292887	(((Nuphar_shimadae_MH050797:0.00149689371008309975	(Nuphar_longifolia_MH050795:0.00000100000050002909	Nuphar_advena_NC_008788:0.00000100000050002909):0.00000100000050002909):0.00000100000050002909	Nuphar_pumila_MH050796:0.00148828173362512651):0.00918623062893341759	((((Nymphaea_mexicana_NC_024542:0.00000100000050002909	Nymphaea_alba_KU234277:0.00000100000050002909):0.00000100000050002909	Nymphaea_alba_NC_006050:0.00000100000050002909):0.00439925832211153413	((Euryale_ferox_KY392765:0.00292423443173706879	Nymphaea_jamesoniana_NC_031826:0.00294658163991595723):0.00000100000050002909	(Nymphaea_ampla_KU189255:0.00293165932545050908	Victoria_cruziana_KY001813:0.00146157370123785606):0.00000100000050002909):0.00000100000050002909):0.00415744941764987878	(Barclaya_longifolia_KY284156:0.00746170909630186618	Barclaya_kunstleri_KY392762:0.00292350904343496084):0.00322648639985978784):0.00464388863200262438):0.00193696544164040298):0.01018020154555647656	Cabomba_caroliniana_KT705317:0.01076689065752320894):0.0;
(Nuphar_shimadae_MH050797:0.00000100000050002909	(((Nuphar_pumila_MH050796:0.00186751637938988675	Nuphar_advena_NC_008788:0.00184024275684567334):0.00185997574294243743	Nuphar_longifolia_MH050795:0.00183333901957212953):0.00000100000050002909	(((Trithuria_inconspicua_NC_020372:0.00214239723936111934	Trithuria_filamentosa_KF696682:0.00000100000050002909):0.08864072038142176146	((Nymphaea_mexicana_NC_024542:0.00583965004173707392	((Nymphaea_alba_NC_006050:0.00207449661157043178	(Victoria_cruziana_KY001813:0.00423289361255988969	Euryale_ferox_KY392765:0.00000100000050002909):0.00419251855353689959):0.00000100000050002909	((Nymphaea_ampla_KU189255:0.00000100000050002909	Nymphaea_alba_KU234277:0.00000100000050002909):0.00000100000050002909	Nymphaea_jamesoniana_NC_031826:0.00000100000050002909):0.00000100000050002909):0.00000100000050002909):0.00824105990952896279	(Barclaya_kunstleri_KY392762:0.00428879293345174432	Barclaya_longifolia_KY284156:0.00425994033416472132):0.00389929771868442222):0.00363153259737752573):0.00495732888308913783	Brasenia_schreberi_NC_031343:0.02159672891377827086):0.00163077848486645628):0.00525477104659884380	Cabomba_caroliniana_KT705317:0.03568932302047603256):0.0;
((((Nuphar_longifolia_MH050795:0.00000100000050002909	((Nuphar_advena_NC_008788:0.00000100000050002909	Nuphar_shimadae_MH050797:0.00000100000050002909):0.00000100000050002909	Nuphar_pumila_MH050796:0.00000100000050002909):0.00000100000050002909):0.00066213980414445205	((Barclaya_longifolia_KY284156:0.00066968352567927888	Barclaya_kunstleri_KY392762:0.00133808681661275468):0.00133767337358787239	((Victoria_cruziana_KY001813:0.00000100000050002909	(Nymphaea_mexicana_NC_024542:0.00000100000050002909	(Nymphaea_alba_KU234277:0.00000100000050002909	Nymphaea_alba_NC_006050:0.00000100000050002909):0.00067336321418644892):0.00067378156746524930):0.00067092194060455550	((Nymphaea_ampla_KU189255:0.00000100000050002909	Euryale_ferox_KY392765:0.00000100000050002909):0.00000100000050002909	Nymphaea_jamesoniana_NC_031826:0.00000100000050002909):0.00000100000050002909):0.00000100000050002909):0.00134648520886905608):0.00114970083527433670	(Trithuria_filamentosa_KF696682:0.00000100000050002909	Trithuria_inconspicua_NC_020372:0.00062654491538341841):0.03898809170916513189):0.00355068682838741894	Brasenia_schreberi_NC_031343:0.00066414157059739500	Cabomba_caroliniana_KT705317:0.00066542471744187464):0.0;
(Brasenia_schreberi_NC_031343:0.00577780361964771831	(((Barclaya_kunstleri_KY392762:0.00274916717971345273	Barclaya_longifolia_KY284156:0.00871642813169494837):0.00567753861008291061	(((((Nymphaea_alba_KU234277:0.00000100000050002909	Nymphaea_alba_NC_006050:0.00000100000050002909):0.00556325002720218977	Nymphaea_mexicana_NC_024542:0.00000100000050002909):0.00276197970385986787	Victoria_cruziana_KY001813:0.00275294646918349114):0.00000100000050002909	Euryale_ferox_KY392765:0.00000100000050002909):0.00275200186620102455	(Nymphaea_ampla_KU189255:0.00275187709053422228	Nymphaea_jamesoniana_NC_031826:0.00000100000050002909):0.00000100000050002909):0.00557678465655690823):0.00281025344431635928	((Nuphar_shimadae_MH050797:0.00000100000050002909	((Nuphar_longifolia_MH050795:0.00000100000050002909	Nuphar_pumila_MH050796:0.00000100000050002909):0.00000100000050002909	Nuphar_advena_NC_008788:0.00000100000050002909):0.00000100000050002909):0.00248037130943947479	(Trithuria_inconspicua_NC_020372:0.00274358059597618834	Trithuria_filamentosa_KF696682:0.00000100000050002909):0.06250998728830936546):0.00299890894847020450):0.01147079247730501371	Cabomba_caroliniana_KT705317:0.02368851617063637977):0.0;
(Brasenia_schreberi_NC_031343:0.00665844485941224223	(((Trithuria_inconspicua_NC_020372:0.00000100000050002909	Trithuria_filamentosa_KF696682:0.00000100000050002909):0.15433840663306053198	((Nuphar_advena_NC_008788:0.00000100000050002909	(Nuphar_longifolia_MH050795:0.00000100000050002909	Nuphar_shimadae_MH050797:0.00000100000050002909):0.00000100000050002909):0.00000100000050002909	Nuphar_pumila_MH050796:0.00000100000050002909):0.01466154317503974049):0.00209944706544707002	((Barclaya_kunstleri_KY392762:0.00000100000050002909	Barclaya_longifolia_KY284156:0.00448417048633266337):0.00896676138385615017	(Nymphaea_jamesoniana_NC_031826:0.00452543038234737034	(Nymphaea_ampla_KU189255:0.00000100000050002909	(((Nymphaea_alba_NC_006050:0.00000100000050002909	Nymphaea_alba_KU234277:0.00000100000050002909):0.00448311546363804048	Nymphaea_mexicana_NC_024542:0.00000100000050002909):0.00449823914047601300	(Euryale_ferox_KY392765:0.00957248928095980403	Victoria_cruziana_KY001813:0.00000100000050002909):0.00905860980368303204):0.00000100000050002909):0.00000100000050002909):0.00466651099403794963):0.01129953143379246877):0.01504904070254012120	Cabomba_caroliniana_KT705317:0.02215220593577503852):0.0;
(((Trithuria_inconspicua_NC_020372:0.00000100000050002909	Trithuria_filamentosa_KF696682:0.00180764086537755705):0.15508539861897643886	(((Nuphar_pumila_MH050796:0.00000100000050002909	Nuphar_shimadae_MH050797:0.00000100000050002909):0.00183191920965437177	(Nuphar_advena_NC_008788:0.00000100000050002909	Nuphar_longifolia_MH050795:0.00000100000050002909):0.00183970692881740339):0.00379935770098233008	(((((Nymphaea_alba_KU234277:0.00000100000050002909	(Nymphaea_alba_NC_006050:0.00000100000050002909	Victoria_cruziana_KY001813:0.00000100000050002909):0.00000100000050002909):0.00000100000050002909	(Nymphaea_jamesoniana_NC_031826:0.00548791092040425577	Nymphaea_mexicana_NC_024542:0.00364461093179149504):0.00000100000050002909):0.00000100000050002909	Euryale_ferox_KY392765:0.00181955340331251166):0.00184461185892555212	Nymphaea_ampla_KU189255:0.00365067091607182729):0.01270810105082321312	(Barclaya_kunstleri_KY392762:0.00396852264708410542	Barclaya_longifolia_KY284156:0.00892298108001666340):0.00774441924776730645):0.00207826667109183060):0.00000100000050002909):0.02642364560418309846	Brasenia_schreberi_NC_031343:0.00301611647916155343	Cabomba_caroliniana_KT705317:0.01385612157035830648):0.0;
(((Trithuria_inconspicua_NC_020372:0.00000100000050002909	Trithuria_filamentosa_KF696682:0.00976701906009628390):0.05255784799211916242	Brasenia_schreberi_NC_031343:0.00947529704404235368):0.00000100000050002909	(((Nymphaea_ampla_KU189255:0.00956167930636046652	((Nymphaea_mexicana_NC_024542:0.00000100000050002909	(Nymphaea_jamesoniana_NC_031826:0.00000100000050002909	Nymphaea_alba_NC_006050:0.00000100000050002909):0.00000100000050002909):0.00000100000050002909	Nymphaea_alba_KU234277:0.00000100000050002909):0.00000100000050002909):0.00955741357584652916	(Euryale_ferox_KY392765:0.00000100000050002909	Victoria_cruziana_KY001813:0.00962495392636967921):0.00000100000050002909):0.02931497338887780954	(Barclaya_kunstleri_KY392762:0.00954659965422868101	((Nuphar_shimadae_MH050797:0.00000100000050002909	(Nuphar_pumila_MH050796:0.00000100000050002909	Nuphar_longifolia_MH050795:0.00000100000050002909):0.00000100000050002909):0.00000100000050002909	(Nuphar_advena_NC_008788:0.00000100000050002909	Barclaya_longifolia_KY284156:0.00000100000050002909):0.00000100000050002909):0.00000100000050002909):0.00000100000050002909):0.01945583189966826679	Cabomba_caroliniana_KT705317:0.03972750613620534832):0.0;
(Brasenia_schreberi_NC_031343:0.00909982124876970028	((Barclaya_kunstleri_KY392762:0.00198899530666901908	Barclaya_longifolia_KY284156:0.01519240849117726479):0.00478439387116498960	(((Nymphaea_mexicana_NC_024542:0.00153854377136749035	(Nymphaea_alba_NC_006050:0.00000100000050002909	Nymphaea_alba_KU234277:0.00000100000050002909):0.00000100000050002909):0.00468007485071212769	(Nymphaea_ampla_KU189255:0.00464179480710938484	(Nymphaea_jamesoniana_NC_031826:0.00154109378333034124	(Euryale_ferox_KY392765:0.00000100000050002909	Victoria_cruziana_KY001813:0.00308725213364976483):0.00308236346415126329):0.00000100000050002909):0.00151120167197302127):0.00357838907651372587	(((Nuphar_advena_NC_008788:0.00000100000050002909	Nuphar_longifolia_MH050795:0.00000100000050002909):0.00000100000050002909	(Nuphar_shimadae_MH050797:0.00000100000050002909	Nuphar_pumila_MH050796:0.00000100000050002909):0.00461397085673243869):0.00509556888540493077	(Trithuria_filamentosa_KF696682:0.00000100000050002909	Trithuria_inconspicua_NC_020372:0.00000100000050002909):0.14412565063072577121):0.00534726080218218391):0.00147946514417537944):0.01660851025461564448	Cabomba_caroliniana_KT705317:0.01187697576279162122):0.0;
(((((Nuphar_advena_NC_008788:0.00000100000050002909	Nuphar_longifolia_MH050795:0.00000100000050002909):0.00000100000050002909	(Nuphar_pumila_MH050796:0.00000100000050002909	Nuphar_shimadae_MH050797:0.00000100000050002909):0.00070814745016453933):0.00307765648820621483	((((Nymphaea_mexicana_NC_024542:0.00142966878579845694	(Nymphaea_alba_NC_006050:0.00000100000050002909	Nymphaea_alba_KU234277:0.00000100000050002909):0.00216063165469074833):0.00133569108959467713	(Euryale_ferox_KY392765:0.00071633078554025572	Victoria_cruziana_KY001813:0.00360672360296649232):0.00278710069040874822):0.00096781737727003948	(Nymphaea_jamesoniana_NC_031826:0.00954322273484991407	Nymphaea_ampla_KU189255:0.00289776719898317964):0.00137542996201607537):0.00290765431731200693	(Barclaya_longifolia_KY284156:0.00657260838736863692	Barclaya_kunstleri_KY392762:0.00435877479103541441):0.00447061348248685170):0.00200301607750791571):0.00245334465294222643	(Trithuria_filamentosa_KF696682:0.00071291850597169509	Trithuria_inconspicua_NC_020372:0.00000100000050002909):0.10485112755793657424):0.01336354723160494175	Brasenia_schreberi_NC_031343:0.00480111376854891730	Cabomba_caroliniana_KT705317:0.01236481430565446182):0.0;
(((Trithuria_inconspicua_NC_020372:0.00015415528174987382	Trithuria_filamentosa_KF696682:0.00000100000050002909):0.20625086146768228934	((((Nymphaea_jamesoniana_NC_031826:0.00044879792194768504	(Nymphaea_ampla_KU189255:0.00165304915025114114	(Euryale_ferox_KY392765:0.00405780737023102734	Victoria_cruziana_KY001813:0.00089313597714835125):0.00180614537607762596):0.00000100000050002909):0.00015048446466353550	(Nymphaea_mexicana_NC_024542:0.00045324060388459250	(Nymphaea_alba_KU234277:0.00000100000050002909	Nymphaea_alba_NC_006050:0.00000100000050002909):0.00015125127993740985):0.00060831019080779191):0.00218506081689097712	(Barclaya_longifolia_KY284156:0.00134708141884583234	Barclaya_kunstleri_KY392762:0.00119594644767269864):0.00114860668512173076):0.00125364004503551317	((Nuphar_pumila_MH050796:0.00000100000050002909	Nuphar_shimadae_MH050797:0.00000100000050002909):0.00029012431382232279	(Nuphar_advena_NC_008788:0.00000100000050002909	Nuphar_longifolia_MH050795:0.00000100000050002909):0.00045603782799326516):0.00227583370808933120):0.00132515557928667175):0.00593427808862528969	Brasenia_schreberi_NC_031343:0.00195620368009214850	Cabomba_caroliniana_KT705317:0.00909276750116639297):0.0;
((((((((((((Nymphaea_ampla_KU189255:0.00000100000050002909	Nuphar_shimadae_MH050797:0.00000100000050002909):0.00000100000050002909	Nuphar_advena_NC_008788:0.00000100000050002909):0.00000100000050002909	Nymphaea_alba_KU234277:0.00000100000050002909):0.00000100000050002909	Nuphar_pumila_MH050796:0.00000100000050002909):0.00000100000050002909	Euryale_ferox_KY392765:0.00000100000050002909):0.00000100000050002909	Nymphaea_alba_NC_006050:0.00000100000050002909):0.00000100000050002909	Nuphar_longifolia_MH050795:0.00000100000050002909):0.00000100000050002909	Brasenia_schreberi_NC_031343:0.00000100000050002909):0.00000100000050002909	Nymphaea_jamesoniana_NC_031826:0.00000100000050002909):0.00000100000050002909	Victoria_cruziana_KY001813:0.00000100000050002909):0.00000100000050002909	((Barclaya_kunstleri_KY392762:0.00000100000050002909	Nymphaea_mexicana_NC_024542:0.00000100000050002909):0.00359470498345458838	(Trithuria_filamentosa_KF696682:0.00000100000050002909	Trithuria_inconspicua_NC_020372:0.00000100000050002909):0.02193498395044847504):0.00000100000050002909):0.00000100000050002909	Barclaya_longifolia_KY284156:0.00359084584390538357	Cabomba_caroliniana_KT705317:0.00359471470250416090):0.0;
(Brasenia_schreberi_NC_031343:0.00529327579402296810	(((Nuphar_shimadae_MH050797:0.00000100000050002909	Nuphar_pumila_MH050796:0.00000100000050002909):0.00804093967807481894	(Nuphar_advena_NC_008788:0.00000100000050002909	Nuphar_longifolia_MH050795:0.00000100000050002909):0.00000100000050002909):0.01397950143906292499	((Barclaya_longifolia_KY284156:0.00614009633158748170	(Trithuria_filamentosa_KF696682:0.00000100000050002909	Trithuria_inconspicua_NC_020372:0.00000100000050002909):0.19373571982605472530):0.01311040085242223645	(((Nymphaea_alba_KU234277:0.00000100000050002909	(Nymphaea_alba_NC_006050:0.00000100000050002909	Nymphaea_mexicana_NC_024542:0.00000100000050002909):0.00000100000050002909):0.00000100000050002909	(Victoria_cruziana_KY001813:0.00267315870895039678	Barclaya_kunstleri_KY392762:0.01393552368288951578):0.00000100000050002909):0.00269166209716875052	((Euryale_ferox_KY392765:0.00267197560231948947	Nymphaea_jamesoniana_NC_031826:0.00532274532654274969):0.00000100000050002909	Nymphaea_ampla_KU189255:0.00000100000050002909):0.00000100000050002909):0.00000100000050002909):0.00238374337678422601):0.02923786753304775596	Cabomba_caroliniana_KT705317:0.02289188596160285361):0.0;
(Brasenia_schreberi_NC_031343:0.00735017375640572169	(((((Nymphaea_alba_NC_006050:0.00000100000050002909	(Nymphaea_alba_KU234277:0.00000100000050002909	(Euryale_ferox_KY392765:0.00000100000050002909	Nymphaea_mexicana_NC_024542:0.00000100000050002909):0.00000100000050002909):0.00000100000050002909):0.00000100000050002909	(Barclaya_kunstleri_KY392762:0.00334902326710136535	Nymphaea_jamesoniana_NC_031826:0.00333647258850825129):0.00000100000050002909):0.00000100000050002909	(Nymphaea_ampla_KU189255:0.00670530400940039933	Victoria_cruziana_KY001813:0.00672431039778859443):0.00000100000050002909):0.00000100000050002909	Barclaya_longifolia_KY284156:0.01019022634259750953):0.00981612805537420037	((Trithuria_inconspicua_NC_020372:0.00334317667835212556	Trithuria_filamentosa_KF696682:0.00340381407033043355):0.11131520994348072240	((Nuphar_longifolia_MH050795:0.00000100000050002909	Nuphar_advena_NC_008788:0.00000100000050002909):0.00000100000050002909	(Nuphar_pumila_MH050796:0.00000100000050002909	Nuphar_shimadae_MH050797:0.00000100000050002909):0.00000100000050002909):0.00363538553601163057):0.00000100000050002909):0.01001782512725992239	Cabomba_caroliniana_KT705317:0.01712378948786602573):0.0;
(Brasenia_schreberi_NC_031343:0.00935882433755779244	(((Nuphar_longifolia_MH050795:0.00024030075667486351	Nuphar_advena_NC_008788:0.00000100000050002909):0.00120824045572780767	(Nuphar_shimadae_MH050797:0.00000100000050002909	Nuphar_pumila_MH050796:0.00000100000050002909):0.00047720782414473732):0.00659448154068141383	((Trithuria_filamentosa_KF696682:0.00100271982756633339	Trithuria_inconspicua_NC_020372:0.00217453048404362206):0.20160330149145286316	((Barclaya_longifolia_KY284156:0.01065083840984286725	Barclaya_kunstleri_KY392762:0.00533012059416069703):0.00849744884460984506	(((Nymphaea_alba_KU234277:0.00000100000050002909	Nymphaea_alba_NC_006050:0.00000100000050002909):0.00167953868100124558	Nymphaea_mexicana_NC_024542:0.00388206730585858575):0.00367306019934004633	((Nymphaea_ampla_KU189255:0.00596958275789710203	Nymphaea_jamesoniana_NC_031826:0.00647963863334244904):0.00046318770050651531	(Victoria_cruziana_KY001813:0.00386006550138882822	Euryale_ferox_KY392765:0.00363283191918321044):0.00230629089363400350):0.00000100000050002909):0.01020212858111049087):0.00619618285582771832):0.00163685747758020588):0.01784929371723546418	Cabomba_caroliniana_KT705317:0.02813162933033182961):0.0;
(Brasenia_schreberi_NC_031343:0.00443688590021682622	(((((Victoria_cruziana_KY001813:0.00294221294273025284	Euryale_ferox_KY392765:0.00146493653598013941):0.00074703677961650749	(Nymphaea_jamesoniana_NC_031826:0.00146966939041365827	Nymphaea_ampla_KU189255:0.00444424223615897968):0.00000100000050002909):0.00222061960053260635	((Nymphaea_alba_NC_006050:0.00000100000050002909	Nymphaea_alba_KU234277:0.00000100000050002909):0.00147027908844666569	Nymphaea_mexicana_NC_024542:0.00000100000050002909):0.00148096365370661083):0.00387020119752560978	((Trithuria_inconspicua_NC_020372:0.00000100000050002909	Trithuria_filamentosa_KF696682:0.00074196682049102315):0.08499835790231577426	(Barclaya_kunstleri_KY392762:0.00539440222925631138	Barclaya_longifolia_KY284156:0.00367412488617649977):0.00242899372781166462):0.00122554734248532071):0.00381454736850674351	(Nuphar_shimadae_MH050797:0.00000100000050002909	(Nuphar_longifolia_MH050795:0.00000100000050002909	(Nuphar_advena_NC_008788:0.00000100000050002909	Nuphar_pumila_MH050796:0.00000100000050002909):0.00000100000050002909):0.00000100000050002909):0.00080152360596727587):0.01095410180995467185	Cabomba_caroliniana_KT705317:0.01679352727178724108):0.0;
(((Trithuria_filamentosa_KF696682:0.00000100000050002909	Trithuria_inconspicua_NC_020372:0.00000100000050002909):0.07578668018723337674	(((Nymphaea_mexicana_NC_024542:0.00412680129685833244	((Nymphaea_alba_NC_006050:0.00000100000050002909	Nymphaea_alba_KU234277:0.00000100000050002909):0.00000100000050002909	((((Nuphar_advena_NC_008788:0.00000100000050002909	(Nuphar_longifolia_MH050795:0.00000100000050002909	Euryale_ferox_KY392765:0.00000100000050002909):0.00000100000050002909):0.00000100000050002909	Victoria_cruziana_KY001813:0.00000100000050002909):0.00000100000050002909	Nymphaea_jamesoniana_NC_031826:0.00415121357839845582):0.00416262646086450975	Nymphaea_ampla_KU189255:0.00000100000050002909):0.00414475896047258006):0.00000100000050002909):0.00411557976882245737	(Nuphar_pumila_MH050796:0.00000100000050002909	Nuphar_shimadae_MH050797:0.00000100000050002909):0.00000100000050002909):0.00419321058878829953	(Barclaya_kunstleri_KY392762:0.00844991644438615117	Barclaya_longifolia_KY284156:0.00000100000050002909):0.01302167341828092649):0.00411599301676819889):0.00000100000050002909	Brasenia_schreberi_NC_031343:0.01318755672418277756	Cabomba_caroliniana_KT705317:0.00844750611596687545):0.0;
((((Nymphaea_alba_NC_006050:0.00000100000050002909	Euryale_ferox_KY392765:0.00000100000050002909):0.00000100000050002909	((Nymphaea_mexicana_NC_024542:0.00000100000050002909	Nymphaea_alba_KU234277:0.00000100000050002909):0.00000100000050002909	((Victoria_cruziana_KY001813:0.00000100000050002909	Nymphaea_ampla_KU189255:0.00000100000050002909):0.00000100000050002909	Nymphaea_jamesoniana_NC_031826:0.00000100000050002909):0.00000100000050002909):0.00000100000050002909):0.00000100000050002909	((Barclaya_kunstleri_KY392762:0.00809891834822222371	(Trithuria_filamentosa_KF696682:0.00000100000050002909	Trithuria_inconspicua_NC_020372:0.00000100000050002909):0.05106321582778061696):0.00000100000050002909	((Nuphar_pumila_MH050796:0.00000100000050002909	Nuphar_shimadae_MH050797:0.00000100000050002909):0.00000100000050002909	(Barclaya_longifolia_KY284156:0.00815622894994568436	(Nuphar_longifolia_MH050795:0.00000100000050002909	Nuphar_advena_NC_008788:0.00000100000050002909):0.00400660878635281624):0.00000100000050002909):0.00000100000050002909):0.00398448732341936951):0.00398384487672665075	Brasenia_schreberi_NC_031343:0.00401950494829912165	Cabomba_caroliniana_KT705317:0.00000100000050002909):0.0;
(Brasenia_schreberi_NC_031343:0.00240773775608181615	(((Nuphar_shimadae_MH050797:0.00242770199371742474	Nuphar_pumila_MH050796:0.00000100000050002909):0.00242327466319539617	(Nuphar_advena_NC_008788:0.00000100000050002909	Nuphar_longifolia_MH050795:0.00000100000050002909):0.00000100000050002909):0.00240420746533368500	((Trithuria_inconspicua_NC_020372:0.00000100000050002909	Trithuria_filamentosa_KF696682:0.00000100000050002909):0.18045869556685606439	((((Euryale_ferox_KY392765:0.00000100000050002909	Victoria_cruziana_KY001813:0.00000100000050002909):0.00244147462729751028	(((Nymphaea_alba_KU234277:0.00000100000050002909	Nymphaea_alba_NC_006050:0.00000100000050002909):0.00240768505313658249	Nymphaea_mexicana_NC_024542:0.00245143640447262898):0.00985675521045710663	Nymphaea_ampla_KU189255:0.00488331237312195424):0.00000100000050002909):0.00000100000050002909	Nymphaea_jamesoniana_NC_031826:0.00488209670089976427):0.01244531362742073641	(Barclaya_longifolia_KY284156:0.00728139252767690155	Barclaya_kunstleri_KY392762:0.01235554380570043354):0.00761671065863866233):0.00286954934946760491):0.00451350071701187797):0.00501253276509307406	Cabomba_caroliniana_KT705317:0.02284171547321361961):0.0;
((Nuphar_pumila_MH050796:0.00000100000050002909	Nuphar_longifolia_MH050795:0.00000100000050002909):0.00000100000050002909	(Nuphar_advena_NC_008788:0.00001098276949270877	(Nuphar_shimadae_MH050797:0.00000100000050002909	((((((Euryale_ferox_KY392765:0.00000100000050002909	Victoria_cruziana_KY001813:0.00000100000050002909):0.00271736254299684895	((Trithuria_filamentosa_KF696682:0.00000100000050002909	Trithuria_inconspicua_NC_020372:0.00000100000050002909):0.02768518868944356420	Nymphaea_ampla_KU189255:0.00000100000050002909):0.00271598489963212255):0.00000100000050002909	Barclaya_longifolia_KY284156:0.00272015966393364828):0.00000100000050002909	(((Barclaya_kunstleri_KY392762:0.00000100000050002909	Nymphaea_mexicana_NC_024542:0.00000100000050002909):0.00000100000050002909	Nymphaea_alba_KU234277:0.00000100000050002909):0.00000100000050002909	Nymphaea_alba_NC_006050:0.00000100000050002909):0.00000100000050002909):0.00000100000050002909	Nymphaea_jamesoniana_NC_031826:0.00271730615907760792):0.00271986998007189102	Brasenia_schreberi_NC_031343:0.00273435890997322014):0.00000100000050002909):0.00271484107002179474):0.02002190172087058712	Cabomba_caroliniana_KT705317:0.00281162915657859162):0.0;
(Brasenia_schreberi_NC_031343:0.00811668219729349584	((Nuphar_pumila_MH050796:0.00000100000050002909	Nuphar_shimadae_MH050797:0.00000100000050002909):0.00293958947108409951	((Nuphar_longifolia_MH050795:0.00000100000050002909	Nuphar_advena_NC_008788:0.00000100000050002909):0.00000100000050002909	(((((Nymphaea_alba_KU234277:0.00000100000050002909	Nymphaea_alba_NC_006050:0.00000100000050002909):0.00293065242081292634	Nymphaea_mexicana_NC_024542:0.00000100000050002909):0.00583574976835559821	((Nymphaea_ampla_KU189255:0.01172098083025886403	Nymphaea_jamesoniana_NC_031826:0.00581923409973954947):0.00000100000050002909	(Euryale_ferox_KY392765:0.00000100000050002909	Victoria_cruziana_KY001813:0.00000100000050002909):0.00000100000050002909):0.00000100000050002909):0.00585117603204404323	(Trithuria_inconspicua_NC_020372:0.00000100000050002909	Trithuria_filamentosa_KF696682:0.00000100000050002909):0.21576249508111228215):0.00000100000050002909	(Barclaya_longifolia_KY284156:0.02078928465924380700	Barclaya_kunstleri_KY392762:0.00878536144980901663):0.00285157420793637336):0.00293345460806964916):0.00000100000050002909):0.01768192461517077013	Cabomba_caroliniana_KT705317:0.01296669317978204651):0.0;
((((((Nymphaea_ampla_KU189255:0.00000100000050002909	Nymphaea_jamesoniana_NC_031826:0.00618946726982072277):0.00245136169305561202	(Euryale_ferox_KY392765:0.00122200362084636557	Victoria_cruziana_KY001813:0.00000100000050002909):0.00000100000050002909):0.00122246054977189519	(Nymphaea_mexicana_NC_024542:0.00000100000050002909	(Nymphaea_alba_NC_006050:0.00000100000050002909	Nymphaea_alba_KU234277:0.00246364457661011433):0.00245982853521334310):0.00122023360409748388):0.00372518716731107345	(Barclaya_kunstleri_KY392762:0.00123099486292990376	Barclaya_longifolia_KY284156:0.00247699473977927879):0.00123852397658363216):0.00122966695499755621	(((Nuphar_longifolia_MH050795:0.00000100000050002909	Nuphar_advena_NC_008788:0.00000100000050002909):0.00123287354981822849	(Trithuria_filamentosa_KF696682:0.00000100000050002909	Trithuria_inconspicua_NC_020372:0.00000100000050002909):0.05262226241962741913):0.00000100000050002909	(Nuphar_shimadae_MH050797:0.00000100000050002909	Nuphar_pumila_MH050796:0.00000100000050002909):0.00000100000050002909):0.00000100000050002909):0.00884469104337031777	Brasenia_schreberi_NC_031343:0.00249498087581409263	Cabomba_caroliniana_KT705317:0.00250299233519294924):0.0;
(Brasenia_schreberi_NC_031343:0.00000100000050002909	((((Nuphar_pumila_MH050796:0.00000100000050002909	Nuphar_shimadae_MH050797:0.00000100000050002909):0.00000100000050002909	Nuphar_longifolia_MH050795:0.00000100000050002909):0.00000100000050002909	(Barclaya_longifolia_KY284156:0.00000100000050002909	(Barclaya_kunstleri_KY392762:0.00000100000050002909	Nuphar_advena_NC_008788:0.00000100000050002909):0.00000100000050002909):0.00000100000050002909):0.00000100000050002909	((Trithuria_inconspicua_NC_020372:0.00000100000050002909	Trithuria_filamentosa_KF696682:0.00000100000050002909):0.04442076674702155614	(Nymphaea_jamesoniana_NC_031826:0.00000100000050002909	((((Nymphaea_alba_KU234277:0.00000100000050002909	Euryale_ferox_KY392765:0.00000100000050002909):0.00000100000050002909	Nymphaea_ampla_KU189255:0.00000100000050002909):0.00000100000050002909	(Nymphaea_alba_NC_006050:0.00000100000050002909	Nymphaea_mexicana_NC_024542:0.00000100000050002909):0.00000100000050002909):0.00000100000050002909	Victoria_cruziana_KY001813:0.00863151281218640237):0.00853461279231810394):0.00853473399618633055):0.00000100000050002909):0.00861958042837185877	Cabomba_caroliniana_KT705317:0.00000100000050002909):0.0;
((((Barclaya_kunstleri_KY392762:0.00281495495823492299	Barclaya_longifolia_KY284156:0.00699956223546935406):0.00430093948243027557	(Nymphaea_ampla_KU189255:0.00190651784056416248	((Nymphaea_jamesoniana_NC_031826:0.00203214411477145801	Victoria_cruziana_KY001813:0.00132737869761848310):0.00109090583472778654	(Euryale_ferox_KY392765:0.00081373464535782251	(Nymphaea_mexicana_NC_024542:0.00136794604062213661	(Nymphaea_alba_KU234277:0.00000100000050002909	Nymphaea_alba_NC_006050:0.00000100000050002909):0.00045550341438025104):0.00145504835339144612):0.00045548843977869836):0.00000100000050002909):0.00418907635972716463):0.00137847969171787238	((Trithuria_filamentosa_KF696682:0.00044856941134971450	Trithuria_inconspicua_NC_020372:0.00000100000050002909):0.07878698823902224868	((Nuphar_pumila_MH050796:0.00000100000050002909	Nuphar_shimadae_MH050797:0.00000100000050002909):0.00045180297843218673	(Nuphar_longifolia_MH050795:0.00000100000050002909	Nuphar_advena_NC_008788:0.00000100000050002909):0.00045305127807094398):0.00354818973923915317):0.00023705774420522939):0.01397926755644166193	Brasenia_schreberi_NC_031343:0.00256133090478539256	Cabomba_caroliniana_KT705317:0.01022561132411448602):0.0;
(Brasenia_schreberi_NC_031343:0.00496237391195880530	((Trithuria_inconspicua_NC_020372:0.00000100000050002909	Trithuria_filamentosa_KF696682:0.00000100000050002909):0.05666191365686453624	(((Barclaya_longifolia_KY284156:0.00874593985792872924	Barclaya_kunstleri_KY392762:0.00304660975191860858):0.00368883443504931232	((Nymphaea_ampla_KU189255:0.00382078261466853265	(Euryale_ferox_KY392765:0.00189446915872952754	Victoria_cruziana_KY001813:0.00094987342154839944):0.00191258318646445589):0.00093789219910838956	(Nymphaea_jamesoniana_NC_031826:0.00000100000050002909	((Nymphaea_mexicana_NC_024542:0.00000100000050002909	Nymphaea_alba_NC_006050:0.00000100000050002909):0.00000100000050002909	Nymphaea_alba_KU234277:0.00000100000050002909):0.00094303833288138759):0.00000100000050002909):0.00189017746155071631):0.00273807847023419980	(((Nuphar_advena_NC_008788:0.00000100000050002909	Nuphar_pumila_MH050796:0.00000100000050002909):0.00000100000050002909	Nuphar_longifolia_MH050795:0.00000100000050002909):0.00000100000050002909	Nuphar_shimadae_MH050797:0.00094544989897609203):0.00401923161805297323):0.00334698066762810801):0.00984479305062382556	Cabomba_caroliniana_KT705317:0.00907479584270632147):0.0;
(Brasenia_schreberi_NC_031343:0.00431504705898053554	(((Nuphar_longifolia_MH050795:0.00000100000050002909	Nuphar_advena_NC_008788:0.00000100000050002909):0.00000100000050002909	(Nuphar_shimadae_MH050797:0.00000100000050002909	Nuphar_pumila_MH050796:0.00000100000050002909):0.00065152315362757940):0.00417633389040027430	(((Barclaya_kunstleri_KY392762:0.00402000909211540618	Barclaya_longifolia_KY284156:0.00872649242342018495):0.00474542004229539134	((Nymphaea_mexicana_NC_024542:0.00065535405325008438	(Nymphaea_alba_NC_006050:0.00000100000050002909	Nymphaea_alba_KU234277:0.00000100000050002909):0.00196956478772793804):0.00131528906648891797	(Nymphaea_ampla_KU189255:0.00596731746101384491	(Nymphaea_jamesoniana_NC_031826:0.00131541290463975022	(Victoria_cruziana_KY001813:0.00329311488598470073	Euryale_ferox_KY392765:0.00674914288192717676):0.00199389359011591235):0.00065226449840886274):0.00000100000050002909):0.00664218310563988168):0.00297387404654387818	(Trithuria_filamentosa_KF696682:0.00132264847838990001	Trithuria_inconspicua_NC_020372:0.00132273210220425924):0.09868102707675008300):0.00359171184642072651):0.01095121662840622609	Cabomba_caroliniana_KT705317:0.02075776598132027945):0.0;
(Brasenia_schreberi_NC_031343:0.00357329061719567544	(((Trithuria_filamentosa_KF696682:0.00000100000050002909	Trithuria_inconspicua_NC_020372:0.00182383243762805950):0.12376760674041045740	((Barclaya_longifolia_KY284156:0.00913547370399064862	Barclaya_kunstleri_KY392762:0.00547524409421162091):0.00359417110672125006	(Nymphaea_mexicana_NC_024542:0.00359209005912386253	((Euryale_ferox_KY392765:0.00543951542319260663	Nymphaea_ampla_KU189255:0.00361775485246198462):0.00000100000050002909	(((Victoria_cruziana_KY001813:0.00544158434061613010	Nymphaea_jamesoniana_NC_031826:0.00180440603928523060):0.00000100000050002909	Nymphaea_alba_KU234277:0.00000100000050002909):0.00000100000050002909	Nymphaea_alba_NC_006050:0.00000100000050002909):0.00000100000050002909):0.00000100000050002909):0.00540496979972502917):0.00178007758315096428):0.00172482745066650082	((Nuphar_pumila_MH050796:0.00178923837831342146	(Nuphar_advena_NC_008788:0.00000100000050002909	Nuphar_longifolia_MH050795:0.00000100000050002909):0.00000100000050002909):0.00000100000050002909	Nuphar_shimadae_MH050797:0.00178721409182041506):0.00546417246164371782):0.02058160610010759117	Cabomba_caroliniana_KT705317:0.01665294837952590451):0.0;
(Brasenia_schreberi_NC_031343:0.01021756109688553606	(((Barclaya_longifolia_KY284156:0.00245231506004400497	Barclaya_kunstleri_KY392762:0.00249087413914036038):0.01531894960494781244	((Trithuria_filamentosa_KF696682:0.00000100000050002909	Trithuria_inconspicua_NC_020372:0.00000100000050002909):0.18019378880134573340	((Nymphaea_jamesoniana_NC_031826:0.00500622737591878073	((Euryale_ferox_KY392765:0.00501320698111815122	Victoria_cruziana_KY001813:0.00000100000050002909):0.01265679845516797138	((Nymphaea_alba_KU234277:0.00000100000050002909	Nymphaea_alba_NC_006050:0.00000100000050002909):0.00000100000050002909	Nymphaea_mexicana_NC_024542:0.00000100000050002909):0.00498058352166088399):0.00000100000050002909):0.00000100000050002909	Nymphaea_ampla_KU189255:0.00497690705695104634):0.00150252087092678580):0.00596637846142714784):0.00756286503236185299	((Nuphar_pumila_MH050796:0.00000100000050002909	Nuphar_shimadae_MH050797:0.00000100000050002909):0.00000100000050002909	(Nuphar_advena_NC_008788:0.00000100000050002909	Nuphar_longifolia_MH050795:0.00000100000050002909):0.00497180341806759910):0.00511250773886843396):0.03214802789826244622	Cabomba_caroliniana_KT705317:0.02360891542954313832):0.0;
(Brasenia_schreberi_NC_031343:0.00500203964798523817	((((Nymphaea_mexicana_NC_024542:0.00000100000050002909	(Nymphaea_alba_NC_006050:0.00000100000050002909	Nymphaea_alba_KU234277:0.00000100000050002909):0.00067634724940578345):0.00207233458667070887	((Nymphaea_jamesoniana_NC_031826:0.00475087934916286134	(Euryale_ferox_KY392765:0.00139482343373613046	Victoria_cruziana_KY001813:0.00269409748787636854):0.00068078693063024372):0.00000100000050002909	Nymphaea_ampla_KU189255:0.00550530351439955899):0.00064668235803702829):0.00608970381934782149	(Barclaya_longifolia_KY284156:0.00411323444126048075	Barclaya_kunstleri_KY392762:0.00477401868217335133):0.00643655121011038091):0.00274448251537080974	((Nuphar_shimadae_MH050797:0.00000100000050002909	((Nuphar_advena_NC_008788:0.00000100000050002909	Nuphar_longifolia_MH050795:0.00000100000050002909):0.00068143510143325945	Nuphar_pumila_MH050796:0.00000100000050002909):0.00136159132154878054):0.00337250015333356076	(Trithuria_filamentosa_KF696682:0.00273515397975715707	Trithuria_inconspicua_NC_020372:0.00062811111167201158):0.09903129872042790161):0.00022768345372848039):0.01019332340222371160	Cabomba_caroliniana_KT705317:0.02655183807149648703):0.0;
(Brasenia_schreberi_NC_031343:0.00000100000050002909	((Barclaya_kunstleri_KY392762:0.00215162861290547859	((Trithuria_inconspicua_NC_020372:0.00000100000050002909	Trithuria_filamentosa_KF696682:0.00000100000050002909):0.04534278916738357368	((Nuphar_longifolia_MH050795:0.00000100000050002909	Nuphar_pumila_MH050796:0.00000100000050002909):0.00000100000050002909	(Nuphar_shimadae_MH050797:0.00000100000050002909	Nuphar_advena_NC_008788:0.00000100000050002909):0.00000100000050002909):0.00216917240805086873):0.00213603685508714867):0.00000100000050002909	((((((Nymphaea_alba_KU234277:0.00000100000050002909	Nymphaea_ampla_KU189255:0.00000100000050002909):0.00000100000050002909	Nymphaea_mexicana_NC_024542:0.00000100000050002909):0.00000100000050002909	Nymphaea_alba_NC_006050:0.00000100000050002909):0.00000100000050002909	Nymphaea_jamesoniana_NC_031826:0.00000100000050002909):0.00000100000050002909	(Victoria_cruziana_KY001813:0.00000100000050002909	Euryale_ferox_KY392765:0.00000100000050002909):0.00214433722420397403):0.00645156564543872702	Barclaya_longifolia_KY284156:0.00214798678577112932):0.00000100000050002909):0.00000100000050002909	Cabomba_caroliniana_KT705317:0.00000100000050002909):0.0;
(Brasenia_schreberi_NC_031343:0.00253563434002690696	((Barclaya_kunstleri_KY392762:0.00514835981872829255	(Barclaya_longifolia_KY284156:0.01574243729354811785	(((Nymphaea_ampla_KU189255:0.00761544931256275762	(Victoria_cruziana_KY001813:0.00000100000050002909	Euryale_ferox_KY392765:0.00000100000050002909):0.00252805892252851855):0.00000100000050002909	Nymphaea_jamesoniana_NC_031826:0.00255073874258924735):0.00000100000050002909	((Nymphaea_mexicana_NC_024542:0.00000100000050002909	Nymphaea_alba_KU234277:0.00000100000050002909):0.00000100000050002909	Nymphaea_alba_NC_006050:0.00000100000050002909):0.00252167293975991743):0.00776759047843484946):0.00241001220263123428):0.00255283075900879838	((Trithuria_inconspicua_NC_020372:0.00000100000050002909	Trithuria_filamentosa_KF696682:0.00000100000050002909):0.15669899624952851602	(Nuphar_pumila_MH050796:0.00251927844153617374	(Nuphar_longifolia_MH050795:0.00000100000050002909	(Nuphar_advena_NC_008788:0.00000100000050002909	Nuphar_shimadae_MH050797:0.00000100000050002909):0.00000100000050002909):0.00000100000050002909):0.00663706179085862651):0.00891887169375420348):0.00256937739219533943	Cabomba_caroliniana_KT705317:0.01826145105447452704):0.0;
(((Nuphar_shimadae_MH050797:0.00000100000050002909	(Nuphar_advena_NC_008788:0.00000100000050002909	(Nuphar_pumila_MH050796:0.00000100000050002909	Nuphar_longifolia_MH050795:0.00000100000050002909):0.00000100000050002909):0.00000100000050002909):0.00000100000050002909	(((Nymphaea_mexicana_NC_024542:0.00882722535016402729	(Nymphaea_ampla_KU189255:0.00000100000050002909	(Trithuria_inconspicua_NC_020372:0.00000100000050002909	Trithuria_filamentosa_KF696682:0.01785838240011494021):0.03760162739621971534):0.00871389655111257794):0.00000100000050002909	((Nymphaea_jamesoniana_NC_031826:0.00000100000050002909	(Victoria_cruziana_KY001813:0.00000100000050002909	(Nymphaea_alba_NC_006050:0.00000100000050002909	Euryale_ferox_KY392765:0.00000100000050002909):0.00000100000050002909):0.00000100000050002909):0.00000100000050002909	Nymphaea_alba_KU234277:0.00000100000050002909):0.00000100000050002909):0.00854324319452474945	(Barclaya_longifolia_KY284156:0.00000100000050002909	Barclaya_kunstleri_KY392762:0.00000100000050002909):0.00000100000050002909):0.01781295921900382176):0.01879399588091685072	Brasenia_schreberi_NC_031343:0.01860896487610541952	Cabomba_caroliniana_KT705317:0.00941800881011414098):0.0;
(((Barclaya_longifolia_KY284156:0.00980093582227702098	(Trithuria_inconspicua_NC_020372:0.00000100000050002909	Trithuria_filamentosa_KF696682:0.00000100000050002909):0.03034080815351250515):0.00000100000050002909	(Victoria_cruziana_KY001813:0.00000100000050002909	(((Nymphaea_alba_KU234277:0.00000100000050002909	Nymphaea_jamesoniana_NC_031826:0.00000100000050002909):0.00000100000050002909	((Nymphaea_alba_NC_006050:0.00000100000050002909	Euryale_ferox_KY392765:0.00000100000050002909):0.00000100000050002909	Nuphar_advena_NC_008788:0.00000100000050002909):0.00000100000050002909):0.00000100000050002909	(Nuphar_pumila_MH050796:0.00000100000050002909	((Nuphar_shimadae_MH050797:0.00000100000050002909	(Nuphar_longifolia_MH050795:0.00000100000050002909	Barclaya_kunstleri_KY392762:0.00000100000050002909):0.00000100000050002909):0.00000100000050002909	(Nymphaea_mexicana_NC_024542:0.00000100000050002909	Nymphaea_ampla_KU189255:0.00000100000050002909):0.00000100000050002909):0.00000100000050002909):0.00000100000050002909):0.00000100000050002909):0.00000100000050002909):0.00986272751449062714	Brasenia_schreberi_NC_031343:0.00982017559753993810	Cabomba_caroliniana_KT705317:0.00983023742851595571):0.0;
(((((Nymphaea_jamesoniana_NC_031826:0.00595391415612400547	((Victoria_cruziana_KY001813:0.00529401424570161150	Euryale_ferox_KY392765:0.00663814049870501202):0.00194998297814086481	(Nymphaea_ampla_KU189255:0.00326501104205256538	(Nymphaea_mexicana_NC_024542:0.00262031108245381651	(Nymphaea_alba_KU234277:0.00000100000050002909	Nymphaea_alba_NC_006050:0.00000100000050002909):0.00131672812882092493):0.00131857471667082651):0.00000100000050002909):0.00061587524815766726):0.00576642838902438528	(Barclaya_longifolia_KY284156:0.00929506909313100073	Barclaya_kunstleri_KY392762:0.00945340888573066584):0.00967414238942525782):0.00418829273519861177	((Nuphar_advena_NC_008788:0.00000100000050002909	Nuphar_longifolia_MH050795:0.00000100000050002909):0.00461244055884095939	(Nuphar_pumila_MH050796:0.00065288695140114589	Nuphar_shimadae_MH050797:0.00065324579070285703):0.00061937966951740862):0.00530210357844779039):0.00000100000050002909	(Trithuria_filamentosa_KF696682:0.00137739165757481919	Trithuria_inconspicua_NC_020372:0.00196384853760186778):0.21681458326196637043):0.02573248153946391600	Brasenia_schreberi_NC_031343:0.00439107444307914284	Cabomba_caroliniana_KT705317:0.03559806114730827004):0.0;
(Brasenia_schreberi_NC_031343:0.01392713976230684422	((Trithuria_inconspicua_NC_020372:0.00000100000050002909	Trithuria_filamentosa_KF696682:0.00000100000050002909):0.11639053727817290362	(((((Nuphar_advena_NC_008788:0.00000100000050002909	Nuphar_shimadae_MH050797:0.00000100000050002909):0.00000100000050002909	(Nuphar_longifolia_MH050795:0.00000100000050002909	Nuphar_pumila_MH050796:0.00000100000050002909):0.00000100000050002909):0.00330712767321509780	(((Nymphaea_alba_KU234277:0.00000100000050002909	Nymphaea_alba_NC_006050:0.00000100000050002909):0.00000100000050002909	Nymphaea_mexicana_NC_024542:0.00000100000050002909):0.01013677941160313380	(Nymphaea_ampla_KU189255:0.00332446818822262598	(Victoria_cruziana_KY001813:0.00000100000050002909	(Nymphaea_jamesoniana_NC_031826:0.00666456430012443441	Euryale_ferox_KY392765:0.00333395521068619288):0.00000100000050002909):0.00000100000050002909):0.00000100000050002909):0.00330368605542173200):0.00000100000050002909	Barclaya_kunstleri_KY392762:0.00000100000050002909):0.00000100000050002909	Barclaya_longifolia_KY284156:0.00328405172507177179):0.00706063560371415766):0.00308493974717715747	Cabomba_caroliniana_KT705317:0.01329006576036759549):0.0;
((((Trithuria_filamentosa_KF696682:0.00048862198251086201	Trithuria_inconspicua_NC_020372:0.00085643253354964464):0.07816330027424586713	((Barclaya_longifolia_KY284156:0.00455776582076396816	Barclaya_kunstleri_KY392762:0.00133686504570404430):0.00227885857863774962	((Nymphaea_mexicana_NC_024542:0.00044254851027237618	(Nymphaea_alba_KU234277:0.00000100000050002909	Nymphaea_alba_NC_006050:0.00000100000050002909):0.00134908735879994929):0.00275154762034635200	(Nymphaea_ampla_KU189255:0.00451318700968995554	(Nymphaea_jamesoniana_NC_031826:0.00180116372792189154	(Euryale_ferox_KY392765:0.00044702335465420792	Victoria_cruziana_KY001813:0.00134595774888908947):0.00089743307111055451):0.00000100000050002909):0.00086278362815740684):0.00650348714605858066):0.00175819502132819154):0.00000274836998837879	((Nuphar_advena_NC_008788:0.00000100000050002909	Nuphar_longifolia_MH050795:0.00000100000050002909):0.00044441456523220931	(Nuphar_pumila_MH050796:0.00000100000050002909	Nuphar_shimadae_MH050797:0.00000100000050002909):0.00090126309655392839):0.00371909347425265682):0.01238494355859891954	Brasenia_schreberi_NC_031343:0.00176231795491249999	Cabomba_caroliniana_KT705317:0.00991430268544777303):0.0;
(Brasenia_schreberi_NC_031343:0.00372140814882838261	(((Trithuria_inconspicua_NC_020372:0.00179376659599990787	Trithuria_filamentosa_KF696682:0.00000100000050002909):0.09488085369338603026	(Barclaya_longifolia_KY284156:0.00392098922955932006	Barclaya_kunstleri_KY392762:0.00185359236586394162):0.00402570112317960412):0.00182448147995568672	(((Nymphaea_jamesoniana_NC_031826:0.00000100000050002909	(Nymphaea_ampla_KU189255:0.00377297571421689746	((Nymphaea_alba_NC_006050:0.00000100000050002909	Nymphaea_alba_KU234277:0.00000100000050002909):0.00189567051315523154	Nymphaea_mexicana_NC_024542:0.00190456103666922769):0.00188856020653931978):0.00000100000050002909):0.00000100000050002909	(Victoria_cruziana_KY001813:0.00585841577198476914	Euryale_ferox_KY392765:0.00388252081722378168):0.00378744401370259033):0.00380251225680911182	((Nuphar_shimadae_MH050797:0.00000100000050002909	Nuphar_pumila_MH050796:0.00000100000050002909):0.00000100000050002909	(Nuphar_advena_NC_008788:0.00000100000050002909	Nuphar_longifolia_MH050795:0.00000100000050002909):0.00569728582868290947):0.00189479190905916654):0.00188116114768241394):0.00817867960250584329	Cabomba_caroliniana_KT705317:0.01834604878195500097):0.0;
((Barclaya_kunstleri_KY392762:0.02354701914433179888	((Victoria_cruziana_KY001813:0.00000100000050002909	((Nymphaea_ampla_KU189255:0.00000100000050002909	(Euryale_ferox_KY392765:0.00000100000050002909	Nymphaea_jamesoniana_NC_031826:0.00000100000050002909):0.00000100000050002909):0.00000100000050002909	Barclaya_longifolia_KY284156:0.00000100000050002909):0.00000100000050002909):0.00000100000050002909	(((Nymphaea_mexicana_NC_024542:0.00000100000050002909	Nymphaea_alba_NC_006050:0.00000100000050002909):0.00000100000050002909	Nymphaea_alba_KU234277:0.00000100000050002909):0.01139324260397921000	(Brasenia_schreberi_NC_031343:0.00000100000050002909	(Trithuria_inconspicua_NC_020372:0.00000100000050002909	Trithuria_filamentosa_KF696682:0.00000100000050002909):0.05532925247233706073):0.01141417027052405581):0.00000100000050002909):0.00000100000050002909):0.01113703834117751347	((Nuphar_longifolia_MH050795:0.00000100000050002909	(Nuphar_advena_NC_008788:0.00000100000050002909	Nuphar_pumila_MH050796:0.00000100000050002909):0.00000100000050002909):0.00000100000050002909	Nuphar_shimadae_MH050797:0.00000100000050002909):0.00000100000050002909	Cabomba_caroliniana_KT705317:0.01113712913464695239):0.0;
((((Trithuria_inconspicua_NC_020372:0.00185070692182577059	Trithuria_filamentosa_KF696682:0.00000100000050002909):0.14068025826835153791	(Nuphar_shimadae_MH050797:0.00189718017950611748	((Nuphar_pumila_MH050796:0.00000100000050002909	Nuphar_advena_NC_008788:0.00000100000050002909):0.00000100000050002909	Nuphar_longifolia_MH050795:0.00000100000050002909):0.00000100000050002909):0.00626094237831800304):0.00058143534877840551	((Barclaya_kunstleri_KY392762:0.01030072907290145723	Barclaya_longifolia_KY284156:0.01217838806673461269):0.00276578614472137649	((Nymphaea_mexicana_NC_024542:0.00000100000050002909	(Nymphaea_ampla_KU189255:0.00385775659039677135	(Nymphaea_alba_NC_006050:0.00000100000050002909	Nymphaea_alba_KU234277:0.00000100000050002909):0.00191937700669344517):0.00000100000050002909):0.00000100000050002909	((Victoria_cruziana_KY001813:0.00394509775349917435	Euryale_ferox_KY392765:0.00195906716281373915):0.00196144226573919831	Nymphaea_jamesoniana_NC_031826:0.00796369378840912009):0.00192640220409321262):0.00293230334946511899):0.00753524860148264367):0.02016904637606592096	Brasenia_schreberi_NC_031343:0.01162036069619813879	Cabomba_caroliniana_KT705317:0.02108965146454332834):0.0;
(((Trithuria_inconspicua_NC_020372:0.00000100000050002909	Trithuria_filamentosa_KF696682:0.00000100000050002909):0.05698704687353117748	(Nuphar_shimadae_MH050797:0.00000100000050002909	Nuphar_pumila_MH050796:0.00000100000050002909):0.00000100000050002909):0.00880710459143997128	(((((((Brasenia_schreberi_NC_031343:0.00000100000050002909	((Nuphar_longifolia_MH050795:0.00000100000050002909	(Barclaya_longifolia_KY284156:0.00000100000050002909	Victoria_cruziana_KY001813:0.00000100000050002909):0.00000100000050002909):0.00000100000050002909	(Barclaya_kunstleri_KY392762:0.00000100000050002909	Nymphaea_ampla_KU189255:0.00000100000050002909):0.00000100000050002909):0.00000100000050002909):0.00000100000050002909	Nuphar_advena_NC_008788:0.00000100000050002909):0.00000100000050002909	Nymphaea_jamesoniana_NC_031826:0.00000100000050002909):0.00000100000050002909	Euryale_ferox_KY392765:0.00000100000050002909):0.00000100000050002909	Nymphaea_alba_KU234277:0.00000100000050002909):0.00000100000050002909	Nymphaea_alba_NC_006050:0.00000100000050002909):0.00000100000050002909	Nymphaea_mexicana_NC_024542:0.00000100000050002909):0.00000100000050002909	Cabomba_caroliniana_KT705317:0.00880706325807724226):0.0;
(((Nymphaea_alba_NC_006050:0.00000100000050002909	(Euryale_ferox_KY392765:0.00000100000050002909	(Nymphaea_alba_KU234277:0.00000100000050002909	Nymphaea_ampla_KU189255:0.00000100000050002909):0.00000100000050002909):0.00000100000050002909):0.00000100000050002909	(((((((Nuphar_longifolia_MH050795:0.00000100000050002909	Nuphar_pumila_MH050796:0.00000100000050002909):0.00000100000050002909	Nuphar_shimadae_MH050797:0.00000100000050002909):0.00000100000050002909	Nuphar_advena_NC_008788:0.00000100000050002909):0.00000100000050002909	(Barclaya_longifolia_KY284156:0.00000100000050002909	Barclaya_kunstleri_KY392762:0.00000100000050002909):0.00533873686423182430):0.00531044215319573937	Victoria_cruziana_KY001813:0.01064387549842733642):0.00000100000050002909	Nymphaea_jamesoniana_NC_031826:0.00000100000050002909):0.00000100000050002909	((Trithuria_filamentosa_KF696682:0.00000100000050002909	Trithuria_inconspicua_NC_020372:0.00000100000050002909):0.15482984484691919569	Nymphaea_mexicana_NC_024542:0.00000100000050002909):0.00530943666210571038):0.00545374436268659512):0.03442464835750554814	Brasenia_schreberi_NC_031343:0.01226529780071893179	Cabomba_caroliniana_KT705317:0.01764684616701163791):0.0;
((Euryale_ferox_KY392765:0.26080545581418301815	((((Nuphar_shimadae_MH050797:0.00091179998678118728	Nuphar_pumila_MH050796:0.00037462935106719844):0.00254451335289320336	(Nuphar_advena_NC_008788:0.00018212457573629358	Nuphar_longifolia_MH050795:0.00018216346870850210):0.00302325195988886047):0.01967783643366821655	((((Victoria_cruziana_KY001813:0.01506714353134160425	Nymphaea_jamesoniana_NC_031826:0.00906199272643905783):0.00114733521058270858	Nymphaea_ampla_KU189255:0.02036058205379423849):0.00196321441378727486	((Nymphaea_mexicana_NC_024542:0.00520078999919138755	(Nymphaea_alba_NC_006050:0.00000100000050002909	Nymphaea_alba_KU234277:0.00000100000050002909):0.00373865714039477420):0.01701818210865181299	Barclaya_kunstleri_KY392762:0.02123726784211488888):0.00000100000050002909):0.02018760784107825543	Barclaya_longifolia_KY284156:0.03693064961669679375):0.02065107350087524649):0.01160050295353649494	(Trithuria_inconspicua_NC_020372:0.00064982237573521962	Trithuria_filamentosa_KF696682:0.00048197521420238656):0.72623670490076597250):0.00714407489951609728):0.04159845039688393753	Brasenia_schreberi_NC_031343:0.04036971431448778402	Cabomba_caroliniana_KT705317:0.08455042733755505080):0.0;
(((Trithuria_inconspicua_NC_020372:0.00324894384814276285	Trithuria_filamentosa_KF696682:0.00000100000050002909):0.16980626371146806397	(((Barclaya_kunstleri_KY392762:0.00510158481482294278	Barclaya_longifolia_KY284156:0.00167415832867061571):0.00691787950988792706	(((((Nymphaea_mexicana_NC_024542:0.00000100000050002909	(Nymphaea_alba_KU234277:0.00000100000050002909	Nymphaea_alba_NC_006050:0.00000100000050002909):0.00339557060284501186):0.00339203732150119295	Euryale_ferox_KY392765:0.00336979493740218036):0.00000100000050002909	Nymphaea_jamesoniana_NC_031826:0.00000100000050002909):0.00000100000050002909	Victoria_cruziana_KY001813:0.00171624250372476805):0.00000100000050002909	Nymphaea_ampla_KU189255:0.00168772491495370442):0.00344596691601478265):0.00527726152546384702	((Nuphar_pumila_MH050796:0.00000100000050002909	Nuphar_shimadae_MH050797:0.00000100000050002909):0.00000100000050002909	(Nuphar_advena_NC_008788:0.00000100000050002909	Nuphar_longifolia_MH050795:0.00000100000050002909):0.00000100000050002909):0.00690118967644286641):0.00311570932645502180):0.01126221015285380420	Brasenia_schreberi_NC_031343:0.00706025874364887233	Cabomba_caroliniana_KT705317:0.01423724160419356267):0.0;
((Brasenia_schreberi_NC_031343:0.00000100000050002909	(((Trithuria_inconspicua_NC_020372:0.00000100000050002909	Trithuria_filamentosa_KF696682:0.00000100000050002909):0.07674692681716309417	(Nymphaea_ampla_KU189255:0.00943762304060776630	((Nymphaea_jamesoniana_NC_031826:0.00000100000050002909	((Euryale_ferox_KY392765:0.00000100000050002909	Nymphaea_mexicana_NC_024542:0.00000100000050002909):0.00000100000050002909	Nymphaea_alba_NC_006050:0.00000100000050002909):0.00000100000050002909):0.00000100000050002909	Nymphaea_alba_KU234277:0.00000100000050002909):0.00000100000050002909):0.00950461654038994679):0.00000100000050002909	((Barclaya_longifolia_KY284156:0.00000100000050002909	Barclaya_kunstleri_KY392762:0.00910556959960033205):0.00935837965711278780	(Nuphar_pumila_MH050796:0.00000100000050002909	((Nuphar_shimadae_MH050797:0.00000100000050002909	Nuphar_longifolia_MH050795:0.00000100000050002909):0.00000100000050002909	Nuphar_advena_NC_008788:0.00000100000050002909):0.00000100000050002909):0.00000100000050002909):0.00954963954372850879):0.00000100000050002909):0.00000100000050002909	Victoria_cruziana_KY001813:0.00000100000050002909	Cabomba_caroliniana_KT705317:0.00000100000050002909):0.0;
(Brasenia_schreberi_NC_031343:0.00221578002054973432	((Trithuria_inconspicua_NC_020372:0.00000100000050002909	Trithuria_filamentosa_KF696682:0.00000100000050002909):0.10058897971181340880	((((((Nymphaea_mexicana_NC_024542:0.00169137876331996962	(Nymphaea_alba_KU234277:0.00000100000050002909	Nymphaea_alba_NC_006050:0.00000100000050002909):0.00084481823518350147):0.00426986290496973904	Nymphaea_ampla_KU189255:0.00600128013256814429):0.00000100000050002909	(Euryale_ferox_KY392765:0.00795739395370355894	Victoria_cruziana_KY001813:0.00345178717879673306):0.00166203017070936016):0.00000100000050002909	Nymphaea_jamesoniana_NC_031826:0.00340511775544367207):0.00686102270915907395	(Barclaya_kunstleri_KY392762:0.00266386515280482832	Barclaya_longifolia_KY284156:0.00588220252723133455):0.00349394432311401744):0.00442953090315243315	((Nuphar_pumila_MH050796:0.00000100000050002909	Nuphar_shimadae_MH050797:0.00000100000050002909):0.00000100000050002909	(Nuphar_longifolia_MH050795:0.00000100000050002909	Nuphar_advena_NC_008788:0.00000100000050002909):0.00085032995819324787):0.00636071701666702551):0.00790800186031335312):0.01064853687164797960	Cabomba_caroliniana_KT705317:0.02405421400553870923):0.0;
(Brasenia_schreberi_NC_031343:0.00416758036510177926	(((Barclaya_kunstleri_KY392762:0.00209741731049556271	(((Nymphaea_mexicana_NC_024542:0.00209323013049255617	(Nymphaea_alba_KU234277:0.00000100000050002909	Nymphaea_alba_NC_006050:0.00000100000050002909):0.00000100000050002909):0.00209429335914769910	Nymphaea_jamesoniana_NC_031826:0.00000100000050002909):0.00209748428537219391	((Victoria_cruziana_KY001813:0.00633063279722088142	Euryale_ferox_KY392765:0.01280549442111233831):0.00000100000050002909	Nymphaea_ampla_KU189255:0.00210463724520578961):0.00000100000050002909):0.00846974158205045582):0.00000100000050002909	Barclaya_longifolia_KY284156:0.01503882974222269832):0.00426207672683666557	(((Nuphar_shimadae_MH050797:0.00211145064393420149	Nuphar_pumila_MH050796:0.00000100000050002909):0.00210460788050666897	(Nuphar_longifolia_MH050795:0.00000100000050002909	Nuphar_advena_NC_008788:0.00000100000050002909):0.00000100000050002909):0.00221233246800889164	(Trithuria_inconspicua_NC_020372:0.00000100000050002909	Trithuria_filamentosa_KF696682:0.00000100000050002909):0.09126970606515022455):0.00415957101378586127):0.01564851432291277863	Cabomba_caroliniana_KT705317:0.00655204904450028009):0.0;
(((Trithuria_inconspicua_NC_020372:0.00185454410851195123	Trithuria_filamentosa_KF696682:0.00000100000050002909):0.27163176481468576107	(((Nuphar_advena_NC_008788:0.00000100000050002909	Nuphar_longifolia_MH050795:0.00000100000050002909):0.00135918060667084679	(Nuphar_pumila_MH050796:0.00044732205855023996	Nuphar_shimadae_MH050797:0.00044638322640102516):0.00088553050560383185):0.01159255117317903837	((Barclaya_longifolia_KY284156:0.01789305216423917391	Barclaya_kunstleri_KY392762:0.00605303183583691222):0.01081387577048745566	((Euryale_ferox_KY392765:0.00399377686224320749	Victoria_cruziana_KY001813:0.00492506711010689407):0.00221323227342828596	((Nymphaea_jamesoniana_NC_031826:0.00670041808880047184	(Nymphaea_mexicana_NC_024542:0.00451268802212731555	(Nymphaea_alba_KU234277:0.00000100000050002909	Nymphaea_alba_NC_006050:0.00000100000050002909):0.00086732051131873647):0.00493573097651276056):0.00134822134805793374	Nymphaea_ampla_KU189255:0.00853555149489848564):0.00047958836909913817):0.01280879673087125491):0.01122473586847759150):0.00462816771481778903):0.02093007328816363227	Brasenia_schreberi_NC_031343:0.01851453842330593944	Cabomba_caroliniana_KT705317:0.04150682102872857437):0.0;
((Nymphaea_mexicana_NC_024542:0.00000100000050002909	((((Trithuria_inconspicua_NC_020372:0.00000100000050002909	Trithuria_filamentosa_KF696682:0.00000100000050002909):0.04884307524764971292	(Brasenia_schreberi_NC_031343:0.00000100000050002909	(Nymphaea_alba_NC_006050:0.00000100000050002909	Nuphar_pumila_MH050796:0.00000100000050002909):0.00000100000050002909):0.00000100000050002909):0.00000100000050002909	Victoria_cruziana_KY001813:0.00000100000050002909):0.00000100000050002909	(((Barclaya_longifolia_KY284156:0.00000100000050002909	Nuphar_advena_NC_008788:0.00000100000050002909):0.00000100000050002909	Nymphaea_jamesoniana_NC_031826:0.00000100000050002909):0.00000100000050002909	Nuphar_shimadae_MH050797:0.00000100000050002909):0.00000100000050002909):0.00000100000050002909):0.00000100000050002909	((((Euryale_ferox_KY392765:0.00000100000050002909	Barclaya_kunstleri_KY392762:0.00000100000050002909):0.00000100000050002909	Nymphaea_alba_KU234277:0.00000100000050002909):0.00000100000050002909	Nuphar_longifolia_MH050795:0.00000100000050002909):0.00000100000050002909	Nymphaea_ampla_KU189255:0.00000100000050002909):0.00000100000050002909	Cabomba_caroliniana_KT705317:0.00000100000050002909):0.0;
(((((Trithuria_inconspicua_NC_020372:0.00000100000050002909	Trithuria_filamentosa_KF696682:0.00000100000050002909):0.28301868824525772128	(Nuphar_shimadae_MH050797:0.00000100000050002909	Nuphar_pumila_MH050796:0.00000100000050002909):0.00000100000050002909):0.00448966656005698669	(Nuphar_advena_NC_008788:0.00000100000050002909	Nuphar_longifolia_MH050795:0.00000100000050002909):0.00434835479184183821):0.00000100000050002909	((Barclaya_longifolia_KY284156:0.00000100000050002909	Barclaya_kunstleri_KY392762:0.00428761446854419165):0.00430814439732683883	((Nymphaea_alba_KU234277:0.00000100000050002909	Nymphaea_alba_NC_006050:0.00000100000050002909):0.00000100000050002909	((Nymphaea_mexicana_NC_024542:0.00436921829615556385	((Nymphaea_jamesoniana_NC_031826:0.00000100000050002909	Nymphaea_ampla_KU189255:0.00000100000050002909):0.00000100000050002909	Euryale_ferox_KY392765:0.00000100000050002909):0.00000100000050002909):0.00000100000050002909	Victoria_cruziana_KY001813:0.00871487564194577471):0.00433774156459541295):0.00869338601991929971):0.00429808287750297474):0.00882887561341761697	Brasenia_schreberi_NC_031343:0.00891669086073364203	Cabomba_caroliniana_KT705317:0.00438361610052438472):0.0;
(Brasenia_schreberi_NC_031343:0.01914544518145247856	(((Nuphar_pumila_MH050796:0.00000100000050002909	Nuphar_longifolia_MH050795:0.00000100000050002909):0.00000100000050002909	(Nuphar_shimadae_MH050797:0.00000100000050002909	Nuphar_advena_NC_008788:0.00000100000050002909):0.00000100000050002909):0.00000100000050002909	(((Barclaya_kunstleri_KY392762:0.00000100000050002909	Barclaya_longifolia_KY284156:0.00921455367119625689):0.00000100000050002909	((((Nymphaea_ampla_KU189255:0.00000100000050002909	Nymphaea_jamesoniana_NC_031826:0.00000100000050002909):0.00943857898628640973	Nymphaea_mexicana_NC_024542:0.00934809825913839910):0.00000100000050002909	(Nymphaea_alba_KU234277:0.00000100000050002909	(Victoria_cruziana_KY001813:0.00000100000050002909	Nymphaea_alba_NC_006050:0.00000100000050002909):0.00000100000050002909):0.00000100000050002909):0.00000100000050002909	Euryale_ferox_KY392765:0.01894894604441343944):0.01867301251402658444):0.00921186124424683631	(Trithuria_filamentosa_KF696682:0.00000100000050002909	Trithuria_inconspicua_NC_020372:0.00000100000050002909):0.05979293975464544664):0.00000100000050002909):0.01894475434786701065	Cabomba_caroliniana_KT705317:0.05055463737563199028):0.0;
(Brasenia_schreberi_NC_031343:0.00579909660773920543	(((Nuphar_shimadae_MH050797:0.00000100000050002909	(Nuphar_pumila_MH050796:0.00000100000050002909	(Nuphar_advena_NC_008788:0.00065763258090885000	Nuphar_longifolia_MH050795:0.00000100000050002909):0.00264240047986378764):0.00065706145685737107):0.00483997736393770774	((Barclaya_longifolia_KY284156:0.00468637863375689565	Barclaya_kunstleri_KY392762:0.00200267852781454633):0.00211000982815136295	((Nymphaea_mexicana_NC_024542:0.00066208268677084162	(Nymphaea_alba_KU234277:0.00000100000050002909	Nymphaea_alba_NC_006050:0.00000100000050002909):0.00066164944972394628):0.00000100000050002909	((Nymphaea_ampla_KU189255:0.00333414397221574359	Nymphaea_jamesoniana_NC_031826:0.00200400814389653775):0.00000100000050002909	(Victoria_cruziana_KY001813:0.00132503943883588893	Euryale_ferox_KY392765:0.00335428944508949075):0.00335547104472329154):0.00132270204659191179):0.00392169859093426370):0.00336285521615401796):0.00453561775503550767	(Trithuria_inconspicua_NC_020372:0.00000100000050002909	Trithuria_filamentosa_KF696682:0.00000100000050002909):0.09856959827085051695):0.00974775726602132228	Cabomba_caroliniana_KT705317:0.01708709103918879327):0.0;
(((Trithuria_filamentosa_KF696682:0.00000100000050002909	Trithuria_inconspicua_NC_020372:0.00000100000050002909):0.07631180110334075117	(((Nuphar_advena_NC_008788:0.00000100000050002909	Nuphar_longifolia_MH050795:0.00000100000050002909):0.00000100000050002909	((Barclaya_longifolia_KY284156:0.00000100000050002909	Barclaya_kunstleri_KY392762:0.00552480682924861265):0.00273932976162537646	(Euryale_ferox_KY392765:0.00272416385022386173	(((Nymphaea_ampla_KU189255:0.00547150771925935826	((Nymphaea_alba_NC_006050:0.00000100000050002909	Nymphaea_alba_KU234277:0.00000100000050002909):0.00272351074514159746	Nymphaea_mexicana_NC_024542:0.00000100000050002909):0.00272416678436482925):0.00000100000050002909	Victoria_cruziana_KY001813:0.00000100000050002909):0.00000100000050002909	Nymphaea_jamesoniana_NC_031826:0.00272686372257249093):0.00000100000050002909):0.00830100476758176622):0.00274971023970681282):0.00000100000050002909	(Nuphar_shimadae_MH050797:0.00000100000050002909	Nuphar_pumila_MH050796:0.00000100000050002909):0.00548951212669098691):0.00236768205955512328):0.01447895169974762128	Brasenia_schreberi_NC_031343:0.00833750915102773708	Cabomba_caroliniana_KT705317:0.00549857630286068166):0.0;
((Trithuria_inconspicua_NC_020372:0.00000100000050002909	Trithuria_filamentosa_KF696682:0.01050860692849449156):0.22261216002088923815	((((((Nymphaea_jamesoniana_NC_031826:0.00000100000050002909	Nymphaea_mexicana_NC_024542:0.00000100000050002909):0.00000100000050002909	Nymphaea_ampla_KU189255:0.00000100000050002909):0.00000100000050002909	(Victoria_cruziana_KY001813:0.00000100000050002909	Euryale_ferox_KY392765:0.00000100000050002909):0.00481860290187444140):0.00000100000050002909	((Nymphaea_alba_KU234277:0.00000100000050002909	Nymphaea_alba_NC_006050:0.00000100000050002909):0.00000100000050002909	(Barclaya_longifolia_KY284156:0.00490744505157428550	Barclaya_kunstleri_KY392762:0.00000100000050002909):0.00967030388111594572):0.00476741578075458305):0.00481922743724730492	(Nuphar_advena_NC_008788:0.00000100000050002909	(Nuphar_pumila_MH050796:0.00000100000050002909	(Nuphar_longifolia_MH050795:0.00000100000050002909	Nuphar_shimadae_MH050797:0.00000100000050002909):0.00000100000050002909):0.00000100000050002909):0.00000100000050002909):0.00990546757001368669	Brasenia_schreberi_NC_031343:0.00000100000050002909):0.00494226506421880513	Cabomba_caroliniana_KT705317:0.00000100000050002909):0.0;
((((Nuphar_advena_NC_008788:0.00000100000050002909	(Nuphar_pumila_MH050796:0.00000100000050002909	Nuphar_longifolia_MH050795:0.00000100000050002909):0.00000100000050002909):0.00000100000050002909	Nuphar_shimadae_MH050797:0.00000100000050002909):0.00000100000050002909	(((Euryale_ferox_KY392765:0.00000100000050002909	Victoria_cruziana_KY001813:0.00000100000050002909):0.00326815006875993052	(Nymphaea_jamesoniana_NC_031826:0.00000100000050002909	(((Nymphaea_alba_KU234277:0.00000100000050002909	Nymphaea_alba_NC_006050:0.00000100000050002909):0.00000100000050002909	Nymphaea_mexicana_NC_024542:0.00000100000050002909):0.00000100000050002909	Nymphaea_ampla_KU189255:0.00000100000050002909):0.00000100000050002909):0.00000100000050002909):0.00325088110449810869	(Barclaya_kunstleri_KY392762:0.00664542467654790931	Barclaya_longifolia_KY284156:0.00335743178464047122):0.00665328028513054691):0.00670078655237055232):0.01014358354907308850	(Brasenia_schreberi_NC_031343:0.00000100000050002909	(Trithuria_inconspicua_NC_020372:0.00000100000050002909	Trithuria_filamentosa_KF696682:0.00286320219704371774):0.14154581548078282172):0.00318523480974848387	Cabomba_caroliniana_KT705317:0.02073413751956963008):0.0;
((((Nuphar_shimadae_MH050797:0.00000100000050002909	Nuphar_pumila_MH050796:0.00000100000050002909):0.00000100000050002909	(Nuphar_advena_NC_008788:0.00000100000050002909	Nuphar_longifolia_MH050795:0.00000100000050002909):0.00096312804670963567):0.00531958152471657519	((Trithuria_inconspicua_NC_020372:0.02242646276223787816	Trithuria_filamentosa_KF696682:0.00000100000050002909):0.19607286134722648474	(((Euryale_ferox_KY392765:0.00291967158992165535	Victoria_cruziana_KY001813:0.00146957471797448344):0.00096185246846156622	((Nymphaea_ampla_KU189255:0.00195920862497889117	Nymphaea_jamesoniana_NC_031826:0.00343974114685822920):0.00000100000050002909	(Nymphaea_mexicana_NC_024542:0.00048491930585582710	(Nymphaea_alba_KU234277:0.00000100000050002909	Nymphaea_alba_NC_006050:0.00000100000050002909):0.00145755994558478754):0.00242189135573978725):0.00048745681341998549):0.00488659517178091987	(Barclaya_longifolia_KY284156:0.00552494804323139330	Barclaya_kunstleri_KY392762:0.00339856035003195970):0.00388242404661904650):0.00472792170961596273):0.00244317234928811316):0.01373684396587783116	Brasenia_schreberi_NC_031343:0.00457514114303645986	Cabomba_caroliniana_KT705317:0.01461123055970249551):0.0;
((((Nuphar_shimadae_MH050797:0.00000100000050002909	((Nuphar_advena_NC_008788:0.00000100000050002909	Nuphar_longifolia_MH050795:0.00000100000050002909):0.00000100000050002909	Nuphar_pumila_MH050796:0.00000100000050002909):0.00000100000050002909):0.02120334000199114791	((Barclaya_kunstleri_KY392762:0.00971604747645050948	Barclaya_longifolia_KY284156:0.02624695815656107392):0.01600048906669540930	((Nymphaea_alba_NC_006050:0.00000100000050002909	(Nymphaea_mexicana_NC_024542:0.00000100000050002909	Nymphaea_alba_KU234277:0.00000100000050002909):0.00000100000050002909):0.00378459831525113132	(Nymphaea_ampla_KU189255:0.00758212382332345766	((Euryale_ferox_KY392765:0.00376246001822535918	Victoria_cruziana_KY001813:0.00761791885413259928):0.00767971432370743480	Nymphaea_jamesoniana_NC_031826:0.00375942934164816018):0.00000100000050002909):0.00382571320894944640):0.01181123571929557428):0.02373169696911445192):0.01238747955168595719	(Trithuria_filamentosa_KF696682:0.00000100000050002909	Trithuria_inconspicua_NC_020372:0.00000100000050002909):0.22379723889799424397):0.02989458324491297767	Brasenia_schreberi_NC_031343:0.03441228858668653884	Cabomba_caroliniana_KT705317:0.04612332283920171638):0.0;
(Brasenia_schreberi_NC_031343:0.00887875137675039894	((((Nuphar_pumila_MH050796:0.00000100000050002909	Nuphar_shimadae_MH050797:0.00000100000050002909):0.00310082510066122564	(Nuphar_longifolia_MH050795:0.00000100000050002909	Nuphar_advena_NC_008788:0.00000100000050002909):0.00000100000050002909):0.01083961910522734072	(((Victoria_cruziana_KY001813:0.00401062319251389333	Euryale_ferox_KY392765:0.00204581504263422979):0.00346949049885885178	((Nymphaea_jamesoniana_NC_031826:0.00448484093976688099	(Nymphaea_mexicana_NC_024542:0.00148786774686483921	(Nymphaea_alba_KU234277:0.00000100000050002909	Nymphaea_alba_NC_006050:0.00000100000050002909):0.00246727259678941732):0.00698816777319200260):0.00000100000050002909	Nymphaea_ampla_KU189255:0.00647761493099577052):0.00098905134147260943):0.01491681057536912124	(Barclaya_kunstleri_KY392762:0.00132555114093200251	Barclaya_longifolia_KY284156:0.01573580017154926902):0.01185381334170204984):0.00558528458060660645):0.00000100000050002909	(Trithuria_filamentosa_KF696682:0.00000100000050002909	Trithuria_inconspicua_NC_020372:0.00000100000050002909):0.16487994560895297136):0.02852031076096339310	Cabomba_caroliniana_KT705317:0.03626309493297611569):0.0;
(Brasenia_schreberi_NC_031343:0.00231792215835934130	((((Nuphar_shimadae_MH050797:0.00000100000050002909	Nuphar_pumila_MH050796:0.00000100000050002909):0.00095480411947517993	(Nuphar_longifolia_MH050795:0.00000100000050002909	Nuphar_advena_NC_008788:0.00000100000050002909):0.00093265981386330668):0.00542839987590693334	((Barclaya_kunstleri_KY392762:0.00484837104447004199	Barclaya_longifolia_KY284156:0.00902853242806334576):0.00488077180407420382	(Trithuria_inconspicua_NC_020372:0.00193358921350599185	Trithuria_filamentosa_KF696682:0.00000100000050002909):0.06748094727796136172):0.00115697931879767514):0.00222316824529046608	((Victoria_cruziana_KY001813:0.00094565198760137334	Euryale_ferox_KY392765:0.00285017759457195608):0.00094562060903921824	((Nymphaea_jamesoniana_NC_031826:0.00094176584890394172	Nymphaea_ampla_KU189255:0.00094091346798057685):0.00000100000050002909	(Nymphaea_mexicana_NC_024542:0.00094091087260317102	(Nymphaea_alba_KU234277:0.00000100000050002909	Nymphaea_alba_NC_006050:0.00000100000050002909):0.00188971257737984379):0.00000100000050002909):0.00000100000050002909):0.00330363333185635603):0.01109203915780743524	Cabomba_caroliniana_KT705317:0.01878606022151651372):0.0;
(Brasenia_schreberi_NC_031343:0.00818564335650609140	((((Trithuria_inconspicua_NC_020372:0.00000100000050002909	Trithuria_filamentosa_KF696682:0.00000100000050002909):0.04747216917404317033	Barclaya_kunstleri_KY392762:0.00693361138126829136):0.00750516334481771477	((Nuphar_longifolia_MH050795:0.00000100000050002909	Nuphar_advena_NC_008788:0.00000100000050002909):0.00000100000050002909	Barclaya_longifolia_KY284156:0.00733448260329560078):0.00000100000050002909):0.00728474685680479198	(((((Nymphaea_mexicana_NC_024542:0.00000100000050002909	Nymphaea_alba_KU234277:0.00000100000050002909):0.00000100000050002909	Nymphaea_alba_NC_006050:0.00000100000050002909):0.00756711987728227436	Nymphaea_ampla_KU189255:0.00000100000050002909):0.00000100000050002909	(Nymphaea_jamesoniana_NC_031826:0.00000100000050002909	(Euryale_ferox_KY392765:0.00000100000050002909	Victoria_cruziana_KY001813:0.00000100000050002909):0.00000100000050002909):0.00752495096313259264):0.00743088383428895660	(Nuphar_shimadae_MH050797:0.00000100000050002909	Nuphar_pumila_MH050796:0.00000100000050002909):0.00000100000050002909):0.00000100000050002909):0.00721894513635899966	Cabomba_caroliniana_KT705317:0.03433386630434466513):0.0;
(((Trithuria_filamentosa_KF696682:0.00375726455856839527	Trithuria_inconspicua_NC_020372:0.00778914789534010735):0.11601760355003858105	(((Nuphar_pumila_MH050796:0.00000100000050002909	(Nuphar_longifolia_MH050795:0.00000100000050002909	Nuphar_shimadae_MH050797:0.00000100000050002909):0.00000100000050002909):0.00000100000050002909	Nuphar_advena_NC_008788:0.00000100000050002909):0.00415649588786322442	(((Victoria_cruziana_KY001813:0.00000100000050002909	Euryale_ferox_KY392765:0.00443966736149897616):0.00385502007291130700	((Nymphaea_alba_NC_006050:0.00000100000050002909	(Nymphaea_ampla_KU189255:0.00385501975712112914	Nymphaea_jamesoniana_NC_031826:0.00385501974686082742):0.00000100000050002909):0.00000100000050002909	(Nymphaea_alba_KU234277:0.00389770077731776011	Nymphaea_mexicana_NC_024542:0.00000100000050002909):0.00000100000050002909):0.00000100000050002909):0.00520473994306308498	(Barclaya_longifolia_KY284156:0.01352038834384411935	Barclaya_kunstleri_KY392762:0.00904624292339981616):0.01361802212652610602):0.01042204809341985838):0.00386405199352229337):0.00800694604757369241	Brasenia_schreberi_NC_031343:0.00393537650920817040	Cabomba_caroliniana_KT705317:0.02382074991019118501):0.0;
(Brasenia_schreberi_NC_031343:0.00000100000050002909	((((Trithuria_inconspicua_NC_020372:0.00000100000050002909	Trithuria_filamentosa_KF696682:0.00000100000050002909):0.08612742272380047304	((Nuphar_longifolia_MH050795:0.00000100000050002909	(Nuphar_advena_NC_008788:0.00000100000050002909	Nuphar_pumila_MH050796:0.00000100000050002909):0.00000100000050002909):0.00000100000050002909	Nuphar_shimadae_MH050797:0.00000100000050002909):0.00901964332194529414):0.00000100000050002909	(Barclaya_kunstleri_KY392762:0.00000100000050002909	Barclaya_longifolia_KY284156:0.01767825609592629105):0.00888632340258629916):0.00000100000050002909	(Nymphaea_mexicana_NC_024542:0.00924359414897531380	(((Nymphaea_jamesoniana_NC_031826:0.00000100000050002909	(Euryale_ferox_KY392765:0.00000100000050002909	Victoria_cruziana_KY001813:0.00000100000050002909):0.00000100000050002909):0.00000100000050002909	Nymphaea_ampla_KU189255:0.00000100000050002909):0.00925084508023161015	(Nymphaea_alba_NC_006050:0.00000100000050002909	Nymphaea_alba_KU234277:0.00000100000050002909):0.00000100000050002909):0.00000100000050002909):0.01827261867403710827):0.01804745119256109462	Cabomba_caroliniana_KT705317:0.00901860485650312141):0.0;
(Brasenia_schreberi_NC_031343:0.00562357662961959683	(((Nuphar_longifolia_MH050795:0.00000100000050002909	Nuphar_advena_NC_008788:0.00000100000050002909):0.00155991797800577540	(Nuphar_pumila_MH050796:0.00000100000050002909	Nuphar_shimadae_MH050797:0.00000100000050002909):0.00030312873390962589):0.00222504763802621776	((Trithuria_filamentosa_KF696682:0.00131816374186509043	Trithuria_inconspicua_NC_020372:0.00055507933294565508):0.17045579304509195229	(((((Victoria_cruziana_KY001813:0.00124348634229150788	Euryale_ferox_KY392765:0.00186797796669012492):0.00062254647173041458	Nymphaea_jamesoniana_NC_031826:0.00249135218133173875):0.00030760922874864408	Nymphaea_ampla_KU189255:0.00342690547428271602):0.00031158357181402412	(Nymphaea_mexicana_NC_024542:0.00280958604440647132	(Nymphaea_alba_NC_006050:0.00000100000050002909	Nymphaea_alba_KU234277:0.00000100000050002909):0.00093656131488029342):0.00030469381985177802):0.00530024307413262587	(Barclaya_kunstleri_KY392762:0.00348547690723805372	Barclaya_longifolia_KY284156:0.00625312862234119349):0.00386376468655974092):0.00245740128178372321):0.00040353147209639295):0.01111432808692106554	Cabomba_caroliniana_KT705317:0.01735610763146985119):0.0;
((Victoria_cruziana_KY001813:0.00624351038024141373	((Barclaya_kunstleri_KY392762:0.00000100000050002909	Barclaya_longifolia_KY284156:0.00000100000050002909):0.00622946495254418121	((Nymphaea_alba_KU234277:0.00000100000050002909	(((Euryale_ferox_KY392765:0.00000100000050002909	(Nuphar_longifolia_MH050795:0.00000100000050002909	(((Nymphaea_mexicana_NC_024542:0.00000100000050002909	Nymphaea_jamesoniana_NC_031826:0.00000100000050002909):0.00156949541042978300	Nuphar_shimadae_MH050797:0.00000100000050002909):0.00000100000050002909	Nuphar_advena_NC_008788:0.00000100000050002909):0.00000100000050002909):0.00000100000050002909):0.00000100000050002909	Nuphar_pumila_MH050796:0.00000100000050002909):0.00000100000050002909	Nymphaea_alba_NC_006050:0.00000100000050002909):0.00000100000050002909):0.00000100000050002909	Nymphaea_ampla_KU189255:0.00000100000050002909):0.00462026810803026732):0.00652108600992976073):0.02235839116243451552	(Brasenia_schreberi_NC_031343:0.01384724880275598445	(Trithuria_inconspicua_NC_020372:0.01311266718712177266	Trithuria_filamentosa_KF696682:0.00000100000050002909):0.26684389258525104127):0.00501643629458799027	Cabomba_caroliniana_KT705317:0.03016572480159909406):0.0;
((((Nuphar_advena_NC_008788:0.00000100000050002909	Nuphar_longifolia_MH050795:0.00000100000050002909):0.00364139961896602343	(Nuphar_pumila_MH050796:0.00000100000050002909	Nuphar_shimadae_MH050797:0.00000100000050002909):0.00000100000050002909):0.00505439877951642958	((Trithuria_inconspicua_NC_020372:0.00000100000050002909	Trithuria_filamentosa_KF696682:0.00000100000050002909):0.20548559853187575719	((Barclaya_longifolia_KY284156:0.01516796444810619357	Barclaya_kunstleri_KY392762:0.00352351669990691322):0.01636273321861653543	((((Euryale_ferox_KY392765:0.00371784720524943445	Victoria_cruziana_KY001813:0.00363564758680382828):0.00368460564190513373	Nymphaea_jamesoniana_NC_031826:0.00000100000050002909):0.00369189649965866520	Nymphaea_ampla_KU189255:0.00739712516860549247):0.00360839158310905699	((Nymphaea_alba_NC_006050:0.00000100000050002909	Nymphaea_alba_KU234277:0.00000100000050002909):0.00360151179697788858	Nymphaea_mexicana_NC_024542:0.00737201908665385992):0.00000100000050002909):0.01397599106985048661):0.03073048150963495623):0.00576776215773204971):0.04604149476148213654	Brasenia_schreberi_NC_031343:0.00365356846656903021	Cabomba_caroliniana_KT705317:0.01522623898426123806):0.0;
(((Trithuria_filamentosa_KF696682:0.00000100000050002909	Trithuria_inconspicua_NC_020372:0.00000100000050002909):0.07529285850691851134	((Barclaya_kunstleri_KY392762:0.00995932828447428434	(Barclaya_longifolia_KY284156:0.01508547290197130401	(Nymphaea_ampla_KU189255:0.00751181294875116930	(((Nymphaea_mexicana_NC_024542:0.01816805195097052211	(Nymphaea_alba_NC_006050:0.00000100000050002909	Nymphaea_alba_KU234277:0.00000100000050002909):0.00242307130330802686):0.00257287378146156065	(Euryale_ferox_KY392765:0.00503487678419509838	Victoria_cruziana_KY001813:0.00501691653342888500):0.00245107533784811021):0.00260933116454262854	Nymphaea_jamesoniana_NC_031826:0.00247163356269102527):0.00249482862794805482):0.00513644952003620547):0.00000100000050002909):0.00745521785482841821	((Nuphar_pumila_MH050796:0.00000100000050002909	Nuphar_shimadae_MH050797:0.00000100000050002909):0.00000100000050002909	(Nuphar_advena_NC_008788:0.00000100000050002909	Nuphar_longifolia_MH050795:0.00000100000050002909):0.00246399073872834206):0.00769287368002030854):0.00520995558046565086):0.00780760545039899459	Brasenia_schreberi_NC_031343:0.01041748520755052428	Cabomba_caroliniana_KT705317:0.04157493063879034306):0.0;
